# Supplementary material for: Rescoring and Linearly Combining: A Highly Effective Consensus Strategy for Virtual Screening Campaigns
Source: Int J Mol Sci. 2019 Apr 26;20(9):2060. doi: 10.3390/ijms20092060 (PMC6540224; doi:10.3390/ijms20092060)
Supplement: Supplementary file 1 [file ijms-20-02060-s001.zip]

Archive with 46 entries (37 files):
- ijms-462851-supplementary/
- ijms-462851-supplementary/docProps/
- ijms-462851-supplementary/docProps/app.xml
- ijms-462851-supplementary/docProps/core.xml
- ijms-462851-supplementary/xl/
- ijms-462851-supplementary/xl/calcChain.xml
- ijms-462851-supplementary/xl/printerSettings/
- ijms-462851-supplementary/xl/printerSettings/printerSettings1.bin
- ijms-462851-supplementary/xl/printerSettings/printerSettings2.bin
- ijms-462851-supplementary/xl/printerSettings/printerSettings3.bin
- ijms-462851-supplementary/xl/printerSettings/printerSettings4.bin
- ijms-462851-supplementary/xl/printerSettings/printerSettings5.bin
- ijms-462851-supplementary/xl/printerSettings/printerSettings6.bin
- ijms-462851-supplementary/xl/printerSettings/printerSettings7.bin
- ijms-462851-supplementary/xl/sharedStrings.xml
- ijms-462851-supplementary/xl/styles.xml
- ijms-462851-supplementary/xl/theme/
- ijms-462851-supplementary/xl/theme/theme1.xml
- ijms-462851-supplementary/xl/workbook.xml
- ijms-462851-supplementary/xl/worksheets/
- ijms-462851-supplementary/xl/worksheets/sheet1.xml
- ijms-462851-supplementary/xl/worksheets/sheet10.xml
- ijms-462851-supplementary/xl/worksheets/sheet11.xml
- ijms-462851-supplementary/xl/worksheets/sheet12.xml
- ijms-462851-supplementary/xl/worksheets/sheet13.xml
- ijms-462851-supplementary/xl/worksheets/sheet2.xml
- ijms-462851-supplementary/xl/worksheets/sheet3.xml
- ijms-462851-supplementary/xl/worksheets/sheet4.xml
- ijms-462851-supplementary/xl/worksheets/sheet5.xml
- ijms-462851-supplementary/xl/worksheets/sheet6.xml
- ijms-462851-supplementary/xl/worksheets/sheet7.xml
- ijms-462851-supplementary/xl/worksheets/sheet8.xml
- ijms-462851-supplementary/xl/worksheets/sheet9.xml
- ijms-462851-supplementary/xl/worksheets/_rels/
- ijms-462851-supplementary/xl/worksheets/_rels/sheet10.xml.rels
- ijms-462851-supplementary/xl/worksheets/_rels/sheet11.xml.rels
- ijms-462851-supplementary/xl/worksheets/_rels/sheet12.xml.rels
- ijms-462851-supplementary/xl/worksheets/_rels/sheet13.xml.rels
- ijms-462851-supplementary/xl/worksheets/_rels/sheet2.xml.rels
- ijms-462851-supplementary/xl/worksheets/_rels/sheet6.xml.rels
- ijms-462851-supplementary/xl/worksheets/_rels/sheet7.xml.rels
- ijms-462851-supplementary/xl/_rels/
- ijms-462851-supplementary/xl/_rels/workbook.xml.rels
- ijms-462851-supplementary/[Content_Types].xml
- ijms-462851-supplementary/_rels/
- ijms-462851-supplementary/_rels/.rels
