# Supplementary material for: Rescoring and Linearly Combining: A Highly Effective Consensus Strategy for Virtual Screening Campaigns
Source: Int J Mol Sci. 2019 Apr 26;20(9):2060. doi: 10.3390/ijms20092060 (PMC6540224; doi:10.3390/ijms20092060)
Supplement: Supplementary file 1 [file ijms-20-02060-s001.zip › ijms-462851-supplementary/docProps/app.xml]

<?xml version="1.0" encoding="UTF-8" standalone="yes"?>
<Properties xmlns="http://schemas.openxmlformats.org/officeDocument/2006/extended-properties" xmlns:vt="http://schemas.openxmlformats.org/officeDocument/2006/docPropsVTypes"><Application>Microsoft Excel</Application><DocSecurity>0</DocSecurity><ScaleCrop>false</ScaleCrop><HeadingPairs><vt:vector size="2" baseType="variant"><vt:variant><vt:lpstr>Fogli di lavoro</vt:lpstr></vt:variant><vt:variant><vt:i4>13</vt:i4></vt:variant></vt:vector></HeadingPairs><TitlesOfParts><vt:vector size="13" baseType="lpstr"><vt:lpstr>Notes</vt:lpstr><vt:lpstr>Table S1</vt:lpstr><vt:lpstr>Table S2</vt:lpstr><vt:lpstr>Table S3</vt:lpstr><vt:lpstr>Table S4</vt:lpstr><vt:lpstr>Table S5</vt:lpstr><vt:lpstr>Table S6</vt:lpstr><vt:lpstr>Table S7</vt:lpstr><vt:lpstr>Table S8</vt:lpstr><vt:lpstr>Table S9</vt:lpstr><vt:lpstr>Table S10</vt:lpstr><vt:lpstr>Table S11</vt:lpstr><vt:lpstr>Table S12</vt:lpstr></vt:vector></TitlesOfParts><LinksUpToDate>false</LinksUpToDate><SharedDoc>false</SharedDoc><HyperlinksChanged>false</HyperlinksChanged><AppVersion>16.0300</AppVersion></Properties>
