# Supplementary material for: Rescoring and Linearly Combining: A Highly Effective Consensus Strategy for Virtual Screening Campaigns
Source: Int J Mol Sci. 2019 Apr 26;20(9):2060. doi: 10.3390/ijms20092060 (PMC6540224; doi:10.3390/ijms20092060)
Supplement: Supplementary file 1 [file ijms-20-02060-s001.zip › ijms-462851-supplementary/xl/calcChain.xml]

<?xml version="1.0" encoding="UTF-8" standalone="yes"?>
<calcChain xmlns="http://schemas.openxmlformats.org/spreadsheetml/2006/main"><c r="H8" i="13" l="1"/><c r="I8" i="13"/><c r="J8" i="13"/><c r="K8" i="13"/><c r="L8" i="13"/><c r="H11" i="13"/><c r="I11" i="13"/><c r="J11" i="13"/><c r="K11" i="13"/><c r="L11" i="13"/><c r="G11" i="13"/><c r="F11" i="13"/><c r="E11" i="13"/><c r="D11" i="13"/><c r="C11" i="13"/><c r="G8" i="13"/><c r="F8" i="13"/><c r="E8" i="13"/><c r="D8" i="13"/><c r="C8" i="13"/><c r="D5" i="13"/><c r="E5" i="13"/><c r="F5" i="13"/><c r="G5" i="13"/><c r="C5" i="13"/><c r="AB10" i="11" l="1"/><c r="AC10" i="11"/><c r="AD10" i="11"/><c r="AE10" i="11"/><c r="AF10" i="11"/><c r="AB11" i="11"/><c r="AC11" i="11"/><c r="AD11" i="11"/><c r="AE11" i="11"/><c r="AF11" i="11"/><c r="AB12" i="11"/><c r="AC12" i="11"/><c r="AD12" i="11"/><c r="AE12" i="11"/><c r="AF12" i="11"/><c r="AB13" i="11"/><c r="AC13" i="11"/><c r="AD13" i="11"/><c r="AE13" i="11"/><c r="AF13" i="11"/><c r="AB14" i="11"/><c r="AC14" i="11"/><c r="AD14" i="11"/><c r="AE14" i="11"/><c r="AF14" i="11"/><c r="AB15" i="11"/><c r="AC15" i="11"/><c r="AD15" i="11"/><c r="AE15" i="11"/><c r="AF15" i="11"/><c r="AB16" i="11"/><c r="AC16" i="11"/><c r="AD16" i="11"/><c r="AE16" i="11"/><c r="AF16" i="11"/><c r="AB17" i="11"/><c r="AC17" i="11"/><c r="AD17" i="11"/><c r="AE17" i="11"/><c r="AF17" i="11"/><c r="AB18" i="11"/><c r="AC18" i="11"/><c r="AD18" i="11"/><c r="AE18" i="11"/><c r="AF18" i="11"/><c r="AB19" i="11"/><c r="AC19" i="11"/><c r="AD19" i="11"/><c r="AE19" i="11"/><c r="AF19" i="11"/><c r="AB20" i="11"/><c r="AC20" i="11"/><c r="AD20" i="11"/><c r="AE20" i="11"/><c r="AF20" i="11"/><c r="AC9" i="11"/><c r="AD9" i="11"/><c r="AE9" i="11"/><c r="AF9" i="11"/><c r="AB9" i="11"/><c r="W10" i="11"/><c r="X10" i="11"/><c r="Y10" i="11"/><c r="Z10" i="11"/><c r="AA10" i="11"/><c r="W11" i="11"/><c r="X11" i="11"/><c r="Y11" i="11"/><c r="Z11" i="11"/><c r="AA11" i="11"/><c r="W12" i="11"/><c r="X12" i="11"/><c r="Y12" i="11"/><c r="Z12" i="11"/><c r="AA12" i="11"/><c r="W13" i="11"/><c r="X13" i="11"/><c r="Y13" i="11"/><c r="Z13" i="11"/><c r="AA13" i="11"/><c r="W14" i="11"/><c r="X14" i="11"/><c r="Y14" i="11"/><c r="Z14" i="11"/><c r="AA14" i="11"/><c r="W15" i="11"/><c r="X15" i="11"/><c r="Y15" i="11"/><c r="Z15" i="11"/><c r="AA15" i="11"/><c r="W16" i="11"/><c r="X16" i="11"/><c r="Y16" i="11"/><c r="Z16" i="11"/><c r="AA16" i="11"/><c r="W17" i="11"/><c r="X17" i="11"/><c r="Y17" i="11"/><c r="Z17" i="11"/><c r="AA17" i="11"/><c r="W18" i="11"/><c r="X18" i="11"/><c r="Y18" i="11"/><c r="Z18" i="11"/><c r="AA18" i="11"/><c r="W19" i="11"/><c r="X19" i="11"/><c r="Y19" i="11"/><c r="Z19" i="11"/><c r="AA19" i="11"/><c r="W20" i="11"/><c r="X20" i="11"/><c r="Y20" i="11"/><c r="Z20" i="11"/><c r="AA20" i="11"/><c r="X9" i="11"/><c r="Y9" i="11"/><c r="Z9" i="11"/><c r="AA9" i="11"/><c r="W9" i="11"/><c r="R4" i="11"/><c r="S4" i="11"/><c r="T4" i="11"/><c r="U4" i="11"/><c r="V4" i="11"/><c r="R5" i="11"/><c r="S5" i="11"/><c r="T5" i="11"/><c r="U5" i="11"/><c r="V5" i="11"/><c r="R6" i="11"/><c r="S6" i="11"/><c r="T6" i="11"/><c r="U6" i="11"/><c r="V6" i="11"/><c r="R7" i="11"/><c r="S7" i="11"/><c r="T7" i="11"/><c r="U7" i="11"/><c r="V7" i="11"/><c r="R8" i="11"/><c r="S8" i="11"/><c r="T8" i="11"/><c r="U8" i="11"/><c r="V8" i="11"/><c r="R9" i="11"/><c r="S9" i="11"/><c r="T9" i="11"/><c r="U9" i="11"/><c r="V9" i="11"/><c r="R10" i="11"/><c r="S10" i="11"/><c r="T10" i="11"/><c r="U10" i="11"/><c r="V10" i="11"/><c r="R11" i="11"/><c r="S11" i="11"/><c r="T11" i="11"/><c r="U11" i="11"/><c r="V11" i="11"/><c r="R12" i="11"/><c r="S12" i="11"/><c r="T12" i="11"/><c r="U12" i="11"/><c r="V12" i="11"/><c r="R13" i="11"/><c r="S13" i="11"/><c r="T13" i="11"/><c r="U13" i="11"/><c r="V13" i="11"/><c r="R14" i="11"/><c r="S14" i="11"/><c r="T14" i="11"/><c r="U14" i="11"/><c r="V14" i="11"/><c r="R15" i="11"/><c r="S15" i="11"/><c r="T15" i="11"/><c r="U15" i="11"/><c r="V15" i="11"/><c r="R16" i="11"/><c r="S16" i="11"/><c r="T16" i="11"/><c r="U16" i="11"/><c r="V16" i="11"/><c r="R17" i="11"/><c r="S17" i="11"/><c r="T17" i="11"/><c r="U17" i="11"/><c r="V17" i="11"/><c r="R18" i="11"/><c r="S18" i="11"/><c r="T18" i="11"/><c r="U18" i="11"/><c r="V18" i="11"/><c r="R19" i="11"/><c r="S19" i="11"/><c r="T19" i="11"/><c r="U19" i="11"/><c r="V19" i="11"/><c r="R20" i="11"/><c r="S20" i="11"/><c r="T20" i="11"/><c r="U20" i="11"/><c r="V20" i="11"/><c r="S3" i="11"/><c r="T3" i="11"/><c r="U3" i="11"/><c r="V3" i="11"/><c r="R3" i="11"/></calcChain>
