# Supplementary material for: Rescoring and Linearly Combining: A Highly Effective Consensus Strategy for Virtual Screening Campaigns
Source: Int J Mol Sci. 2019 Apr 26;20(9):2060. doi: 10.3390/ijms20092060 (PMC6540224; doi:10.3390/ijms20092060)
Supplement: Supplementary file 1 [file ijms-20-02060-s001.zip › ijms-462851-supplementary/xl/sharedStrings.xml]

<?xml version="1.0" encoding="UTF-8" standalone="yes"?>
<sst xmlns="http://schemas.openxmlformats.org/spreadsheetml/2006/main" count="1186" uniqueCount="550"><si><t>Target</t></si><si><t>Model</t></si><si><t>ace</t></si><si><t>1.0000 RAW_SCORE_NORM_HEVATOMS</t></si><si><t>ache</t></si><si><t>1.0000 RAW_SCORE_NORM_CONTACT</t></si><si><t>ada</t></si><si><t>1.0000 RAW_SCORE_NORM_WEIGHT</t></si><si><t>alr2</t></si><si><t>1.0000 RAW_TOTAL_SCORE</t></si><si><t>ampc</t></si><si><t>ar</t></si><si><t>1.0000 RAW_SCORE_RB_PEN_NORM_CRT_HEVATOMS</t></si><si><t>cdk2</t></si><si><t>comt</t></si><si><t>cox1</t></si><si><t>cox2</t></si><si><t>dhfr</t></si><si><t>egfr</t></si><si><t>-1.0000 RAW_SCORE_NORM_WEIGHT</t></si><si><t>er_agonist</t></si><si><t>er_antagonist</t></si><si><t>fgfr1</t></si><si><t>fxa</t></si><si><t>1.0000 RAW_SCORE_RB_PEN</t></si><si><t>gart</t></si><si><t>gpb</t></si><si><t>gr</t></si><si><t>hivpr</t></si><si><t>hivrt</t></si><si><t>hmga</t></si><si><t>inha</t></si><si><t>mr</t></si><si><t>na</t></si><si><t>-1.0000 RAW_TOTAL_SCORE</t></si><si><t>parp</t></si><si><t>pde5</t></si><si><t>pdgfrb</t></si><si><t>pnp</t></si><si><t>ppar</t></si><si><t>pr</t></si><si><t>rxr</t></si><si><t>sahh</t></si><si><t>src</t></si><si><t>thrombin</t></si><si><t>tk</t></si><si><t>trypsin</t></si><si><t>vegfr2</t></si><si><t>1.0000 RAW_MLPInS</t></si><si><t>1.0000 RAW_PLANTS_CHEMPLP_NORM_HEVATMS</t></si><si><t>1.0000 RAW_PLANTS_CHEMPLP</t></si><si><t>-1.0000 RAW_MLPInS</t></si><si><t>1.0000 RAW_PLANTS_CHEMPLP_NORM_WEIGHT</t></si><si><t>1.0000 RAW_AMMP_Internal</t></si><si><t>1.0000 RAW_PLANTS_PLP95</t></si><si><t>1.0000 RAW_PLANTS_PLP_NORM_WEIGHT</t></si><si><t>1.0000 RAW_AMMP_External</t></si><si><t>1.0000 RAW_AMMP_Total</t></si><si><t>-1.0000 RAW_XS_HPScore</t></si><si><t>1.0000 RAW_XS_Binding</t></si><si><t>1.0000 RAW_PLANTS_PLP_NORM_HEVATMS</t></si><si><t>-1.0000 RAW_XS_HMScore</t></si><si><t>-1.0000 RAW_AMMP_Internal</t></si><si><t>hsp90</t></si><si><t>1.0000 RAW_XS_HSScore</t></si><si><t>-1.0000 RAW_Elect</t></si><si><t>p38</t></si><si><t>1.0000 RAW_PLANTS_PLP</t></si><si><t>1.0000 RAW_MLPInS_2</t></si><si><t>1.0000 RAW_ElectDD</t></si><si><t>1.0000 RAW_Elect</t></si><si><t>1.0000 MIN_MLPInS</t></si><si><t>1.0000 MIN_PLANTS_CHEMPLP_NORM_HEVATMS</t></si><si><t>1.0000 MIN_MLPInS_2</t></si><si><t>1.0000 MIN_PLANTS_CHEMPLP</t></si><si><t>1.0000 MIN_Elect</t></si><si><t>1.0000 MIN_PLANTS_CHEMPLP_NORM_WEIGHT</t></si><si><t>1.0000 MIN_AMMP_Total</t></si><si><t>1.0000 MIN_PLANTS_PLP95</t></si><si><t>1.0000 MIN_PLANTS_PLP_NORM_WEIGHT</t></si><si><t>1.0000 MIN_AMMP_Internal</t></si><si><t>1.0000 MIN_ElectDD</t></si><si><t>-1.0000 MIN_XS_HPScore</t></si><si><t>-1.0000 MIN_XS_Average</t></si><si><t>1.0000 MIN_PLANTS_PLP_NORM_HEVATMS</t></si><si><t>-1.0000 MIN_Contacts_NORM_HEVATMS</t></si><si><t>-1.0000 MIN_XS_HMScore</t></si><si><t>-1.0000 MIN_Contacts</t></si><si><t>1.0000 MIN_XS_HSScore</t></si><si><t>1.0000 MIN_AMMP_External</t></si><si><t>1.0000 MIN_PLANTS_PLP</t></si><si><t>-1.0000 MIN_Contacts_NORM_WEIGHT</t></si><si><t>1.0000 MIN_CVFF</t></si><si><t>1.0000 MIN_MLPInS_3</t></si><si><t>-1.0000 MIN_CVFF</t></si><si><t>1.00000000 RAW_SCORE_RB_PEN + 267.09457397 RAW_SCORE_NORM_WEIGHT</t></si><si><t>-1.00000000 RAW_SCORE_NORM_HEVATOMS + 1.12987745 RAW_SCORE_NORM_CONTACT</t></si><si><t>1.00000000 RAW_TOTAL_SCORE + 591.69525146 RAW_SCORE_NORM_WEIGHT</t></si><si><t>1.00000000 RAW_SCORE_RB_PEN - 2.26732111 RAW_SCORE_NORM_CRT_HEVATOMS</t></si><si><t>1.00000000 RAW_SCORE_NORM_HEVATOMS - 0.99995315 RAW_SCORE_NORM_CONTACT</t></si><si><t>-1.00000000 RAW_TOTAL_SCORE + 1.26779437 RAW_SCORE_RB_PEN</t></si><si><t>-1.00000000 RAW_SCORE_NORM_HEVATOMS + 1.00002027 RAW_SCORE_NORM_CONTACT</t></si><si><t>1.00000000 RAW_SCORE_NORM_HEVATOMS - 0.83514613 RAW_SCORE_NORM_CONTACT</t></si><si><t>-1.00000000 RAW_SCORE_RB_PEN + 980.57977295 RAW_SCORE_NORM_WEIGHT</t></si><si><t>1.00000000 RAW_TOTAL_SCORE - 0.04008979 RAW_SCORE_NORM_CRT_HEVATOMS</t></si><si><t>-1.00000000 RAW_SCORE_NORM_WEIGHT + 0.05335550 RAW_SCORE_RB_PEN_NORM_CRT_HEVATOMS</t></si><si><t>1.00000000 RAW_TOTAL_SCORE - 930.17541504 RAW_SCORE_NORM_WEIGHT</t></si><si><t>-1.00000000 RAW_SCORE_NORM_WEIGHT + 0.04617748 RAW_SCORE_RB_PEN_NORM_CRT_HEVATOMS</t></si><si><t>1.00000000 RAW_TOTAL_SCORE + 0.94804829 RAW_SCORE_RB_PEN</t></si><si><t>1.00000000 RAW_TOTAL_SCORE - 18.89952660 RAW_SCORE_NORM_HEVATOMS</t></si><si><t>1.00000000 RAW_SCORE_RB_PEN + 0.35056707 RAW_SCORE_NORM_CRT_HEVATOMS</t></si><si><t>1.00000000 RAW_SCORE_RB_PEN + 87.09749603 RAW_SCORE_NORM_HEVATOMS</t></si><si><t>-1.00000000 RAW_SCORE_NORM_CRT_WEIGHT + 1.58902431 RAW_SCORE_RB_PEN_NORM_CRT_HEVATOMS</t></si><si><t>1.00000000 RAW_SCORE_RB_PEN - 2.51040292 RAW_SCORE_NORM_CRT_HEVATOMS</t></si><si><t>1.00000000 RAW_TOTAL_SCORE + 106.89566803 RAW_SCORE_NORM_WEIGHT</t></si><si><t>1.00000000 RAW_SCORE_NORM_WEIGHT + 0.00260807 RAW_SCORE_RB_PEN_NORM_CRT_HEVATOMS</t></si><si><t>1.00000000 RAW_TOTAL_SCORE - 2.08004570 RAW_SCORE_RB_PEN_NORM_CRT_HEVATOMS</t></si><si><t>-1.00000000 RAW_SCORE_NORM_HEVATOMS + 0.11349302 RAW_SCORE_NORM_CRT_HEVATOMS</t></si><si><t>1.00000000 RAW_SCORE_NORM_WEIGHT + 0.00207570 RAW_SCORE_NORM_CRT_WEIGHT</t></si><si><t>1.00000000 RAW_SCORE_NORM_HEVATOMS - 0.93977380 RAW_SCORE_NORM_CONTACT</t></si><si><t>1.00000000 RAW_TOTAL_SCORE + 14.78974342 RAW_SCORE_NORM_HEVATOMS</t></si><si><t>1.00000000 RAW_TOTAL_SCORE + 14.78217983 RAW_SCORE_NORM_HEVATOMS</t></si><si><t>-1.00000000 RAW_SCORE_NORM_HEVATOMS + 18.30529594 RAW_SCORE_NORM_WEIGHT</t></si><si><t>1.00000000 RAW_SCORE_NORM_HEVATOMS - 0.99999684 RAW_SCORE_NORM_CONTACT</t></si><si><t>-1.00000000 RAW_SCORE_NORM_CRT_WEIGHT + 0.92589074 RAW_SCORE_RB_PEN_NORM_CRT_HEVATOMS</t></si><si><t>1.00000000 RAW_TOTAL_SCORE - 1.54944968 RAW_SCORE_RB_PEN_NORM_CRT_HEVATOMS</t></si><si><t>1.00000000 RAW_SCORE_NORM_HEVATOMS - 4.42693424 RAW_SCORE_NORM_WEIGHT</t></si><si><t>-1.00000000 RAW_SCORE_NORM_CRT_HEVATOMS + 1.59288085 RAW_SCORE_RB_PEN_NORM_CRT_HEVATOMS</t></si><si><t>-1.00000000 RAW_TOTAL_SCORE + 2.09307194 RAW_SCORE_RB_PEN</t></si><si><t>1.00000000 RAW_SCORE_NORM_WEIGHT - 0.08497066 RAW_SCORE_NORM_CONTACT</t></si><si><t>1.00000000 RAW_SCORE_RB_PEN - 3.36130500 RAW_SCORE_NORM_CRT_WEIGHT</t></si><si><t>1.00000000 RAW_SCORE_RB_PEN + 80.55055237 RAW_SCORE_NORM_WEIGHT</t></si><si><t>1.00000000 RAW_SCORE_NORM_CRT_HEVATOMS - 4.38182497 RAW_SCORE_NORM_CONTACT</t></si><si><t>-1.00000000 RAW_SCORE_NORM_HEVATOMS + 12.69019699 RAW_SCORE_NORM_WEIGHT</t></si><si><t>1.0000 RAW_MLPInS + 18.8848 RAW_PLANTS_PLP_NORM_HEVATMS</t></si><si><t>1.0000 RAW_AMMP_Total + 822.7378 RAW_PLANTS_PLP_NORM_HEVATMS</t></si><si><t>1.0000 RAW_MLPInS - 14.6295 RAW_Contacts_NORM_HEVATMS</t></si><si><t>1.0000 RAW_Contacts_NORM_HEVATMS + 0.0079 RAW_PLANTS_CHEMPLP</t></si><si><t>1.0000 RAW_Elect - 17.0580 RAW_MLPInS</t></si><si><t>1.0000 RAW_PLANTS_PLP_NORM_WEIGHT - 0.1200 RAW_XS_HPScore</t></si><si><t>1.0000 RAW_AMMP_Internal + 371.4393 RAW_PLANTS_CHEMPLP_NORM_HEVATMS</t></si><si><t>1.0000 RAW_PLANTS_PLP_NORM_HEVATMS - 2.1888 RAW_XS_Average</t></si><si><t>1.0000 RAW_CVFF + 1902.5476 RAW_PLANTS_PLP_NORM_WEIGHT</t></si><si><t>1.0000 RAW_AMMP_External - 18.6681 RAW_XS_HMScore</t></si><si><t>1.0000 RAW_AMMP_Total + 4918.4165 RAW_PLANTS_CHEMPLP_NORM_WEIGHT</t></si><si><t>1.0000 RAW_PLANTS_PLP95 + 21.3529 RAW_XS_HPScore</t></si><si><t>1.0000 RAW_PLANTS_CHEMPLP_NORM_WEIGHT - 0.1391 RAW_XS_HPScore</t></si><si><t>1.0000 RAW_PLANTS_CHEMPLP_NORM_WEIGHT - 0.1594 RAW_XS_HMScore</t></si><si><t>1.0000 RAW_AMMP_Total + 133.8625 RAW_XS_HSScore</t></si><si><t>1.0000 RAW_PLANTS_CHEMPLP - 0.3257 RAW_PLANTS_PLP</t></si><si><t>1.0000 RAW_AMMP_Internal + 924.5784 RAW_PLANTS_CHEMPLP_NORM_HEVATMS</t></si><si><t>1.0000 RAW_PLANTS_CHEMPLP_NORM_WEIGHT + 0.0238 RAW_PLANTS_PLP95_NORM_HEVATMS</t></si><si><t>1.0000 RAW_PLANTS_CHEMPLP_NORM_WEIGHT - 0.1133 RAW_XS_HMScore</t></si><si><t>1.0000 RAW_PLANTS_PLP95 - 13.2977 RAW_XS_Average</t></si><si><t>1.0000 RAW_PLANTS_CHEMPLP_NORM_WEIGHT - 0.7877 RAW_PLANTS_PLP95_NORM_WEIGHT</t></si><si><t>1.0000 RAW_MLPInS_F + 0.2908 RAW_PLANTS_PLP</t></si><si><t>-1.0000 RAW_AMMP_External + 369.7665 RAW_XS_HMScore</t></si><si><t>1.0000 RAW_ElectDD + 1.2502 RAW_MLPInS</t></si><si><t>-1.0000 RAW_PLANTS_CHEMPLP_NORM_HEVATMS + 54.2496 RAW_PLANTS_CHEMPLP_NORM_WEIGHT</t></si><si><t>1.0000 RAW_PLANTS_CHEMPLP_NORM_HEVATMS - 0.0758 RAW_PLANTS_PLP</t></si><si><t>1.0000 RAW_MLPInS_3 + 0.0175 RAW_AMMP_External</t></si><si><t>1.0000 RAW_PLANTS_CHEMPLP_NORM_HEVATMS + 0.0782 RAW_PLANTS_PLP95</t></si><si><t>1.0000 RAW_MLPInS_2 + 10.4709 RAW_PLANTS_PLP95_NORM_WEIGHT</t></si><si><t>-1.0000 RAW_Contacts_NORM_WEIGHT + 0.8950 RAW_PLANTS_PLP_NORM_WEIGHT</t></si><si><t>1.0000 RAW_CVFF + 3.9227 RAW_AMMP_Internal</t></si><si><t>1.0000 RAW_ElectDD + 0.6258 RAW_PLANTS_PLP</t></si><si><t>1.0000 RAW_ElectDD + 9.9235 RAW_MLPInS_2</t></si><si><t>1.0000 RAW_PLANTS_CHEMPLP_NORM_WEIGHT - 0.8192 RAW_XS_Average</t></si><si><t>-1.0000 RAW_Elect + 18.2150 RAW_PLANTS_CHEMPLP</t></si><si><t>1.0000 RAW_AMMP_Total + 4035.8257 RAW_PLANTS_CHEMPLP_NORM_WEIGHT</t></si><si><t>1.0000 RAW_ElectDD - 11.5394 RAW_XS_Average</t></si><si><t>1.0000 RAW_AMMP_Total + 3716.5359 RAW_PLANTS_CHEMPLP_NORM_WEIGHT</t></si><si><t>1.0000 RAW_ElectDD + 680.9927 RAW_Contacts_NORM_WEIGHT</t></si><si><t>-1.0000 RAW_PLANTS_PLP_NORM_HEVATMS + 12.2961 RAW_PLANTS_PLP_NORM_WEIGHT</t></si><si><t>1.0000 MIN_MLPInS - 0.8798 MIN_PLANTS_PLP95</t></si><si><t>1.0000 MIN_PLANTS_CHEMPLP_NORM_HEVATMS + 3.4002 MIN_PLANTS_PLP_NORM_HEVATMS</t></si><si><t>-1.0000 MIN_CVFF + 8.4210 MIN_PLANTS_CHEMPLP</t></si><si><t>1.0000 MIN_PLANTS_PLP95 - 19.2410 MIN_PLANTS_PLP95_NORM_HEVATMS</t></si><si><t>1.0000 MIN_ElectDD - 68.4897 MIN_MLPInS_3</t></si><si><t>-1.0000 MIN_Contacts_NORM_WEIGHT - 0.0206 MIN_XS_HPScore</t></si><si><t>1.0000 MIN_AMMP_Total + 6672.7139 MIN_PLANTS_CHEMPLP_NORM_WEIGHT</t></si><si><t>-1.0000 MIN_CVFF + 141.4785 MIN_PLANTS_CHEMPLP_NORM_HEVATMS</t></si><si><t>1.0000 MIN_PLANTS_PLP_NORM_WEIGHT - 0.0571 MIN_XS_HPScore</t></si><si><t>1.0000 MIN_AMMP_Internal + 2.6558 MIN_PLANTS_PLP95</t></si><si><t>1.0000 MIN_ElectDD + 0.6857 MIN_AMMP_Internal</t></si><si><t>1.0000 MIN_ElectDD + 49.7315 MIN_Contacts_NORM_HEVATMS</t></si><si><t>1.0000 MIN_PLANTS_CHEMPLP_NORM_WEIGHT - 0.1391 MIN_XS_HPScore</t></si><si><t>-1.0000 MIN_Contacts + 0.1236 MIN_PLANTS_PLP95</t></si><si><t>1.0000 MIN_ElectDD - 9.4182 MIN_XS_HMScore</t></si><si><t>1.0000 MIN_AMMP_External + 1.4357 MIN_PLANTS_CHEMPLP</t></si><si><t>1.0000 MIN_ElectDD + 0.1444 MIN_AMMP_Total</t></si><si><t>-1.0000 MIN_Contacts + 3.9686 MIN_PLANTS_CHEMPLP_NORM_HEVATMS</t></si><si><t>1.0000 MIN_PLANTS_CHEMPLP_NORM_WEIGHT - 0.1133 MIN_XS_HMScore</t></si><si><t>-1.0000 MIN_Contacts + 0.2800 MIN_PLANTS_PLP</t></si><si><t>1.0000 MIN_ElectDD - 492.9588 MIN_Contacts_NORM_WEIGHT</t></si><si><t>1.0000 MIN_AMMP_External + 6.2645 MIN_PLANTS_PLP</t></si><si><t>1.0000 MIN_CHARMM + 56.4703 MIN_XS_HSScore</t></si><si><t>1.0000 MIN_MLPInS_2 - 0.0086 MIN_AMMP_Internal</t></si><si><t>1.0000 MIN_ElectDD - 12.6113 MIN_XS_HMScore</t></si><si><t>1.0000 MIN_ElectDD - 23.3782 MIN_XS_HSScore</t></si><si><t>1.0000 MIN_CVFF - 13.6990 MIN_MLPInS_2</t></si><si><t>1.0000 MIN_PLANTS_CHEMPLP_NORM_HEVATMS + 0.0782 MIN_PLANTS_PLP95</t></si><si><t>1.0000 MIN_MLPInS_2 + 14.3426 MIN_PLANTS_CHEMPLP_NORM_WEIGHT</t></si><si><t>1.0000 MIN_CHARMM + 0.1446 MIN_ElectDD</t></si><si><t>-1.0000 MIN_Contacts_NORM_WEIGHT + 0.0001 MIN_AMMP_Internal</t></si><si><t>1.0000 MIN_CVFF + 548.0054 MIN_PLANTS_PLP95_NORM_WEIGHT</t></si><si><t>-1.0000 MIN_CVFF + 187.4695 MIN_MLPInS_3</t></si><si><t>1.0000 MIN_MLPInS_2 - 2.5527 MIN_XS_Average</t></si><si><t>-1.0000 MIN_CVFF + 1.9578 MIN_PLANTS_CHEMPLP</t></si><si><t>1.0000 MIN_AMMP_External + 79.0761 MIN_XS_Binding</t></si><si><t>1.0000 MIN_ElectDD + 0.0788 MIN_AMMP_Total</t></si><si><t>1.0000 MIN_CVFF + 0.9722 MIN_ElectDD</t></si><si><t>1.0000 MIN_CVFF + 4.1194 MIN_ElectDD</t></si><si><t>1.0000 MIN_ElectDD + 0.0801 MIN_AMMP_Total</t></si><si><t>1.00000000 MIN_MLPInS - 36.19792938 MIN_Contacts_NORM_HEVATMS</t></si><si><t>1.00000000 MIN_CHARMM + 507.47399902 MIN_Contacts_NORM_WEIGHT</t></si><si><t>1.00000000 MIN_ElectDD - 154.20024109 MIN_Contacts_NORM_HEVATMS</t></si><si><t>1.00000000 MIN_MLPInS_3 - 1.23896992 MIN_Contacts_NORM_WEIGHT</t></si><si><t>1.00000000 MIN_ElectDD - 67.24419403 MIN_MLPInS_3</t></si><si><t>1.00000000 MIN_ElectDD - 2.43159938 MIN_Contacts</t></si><si><t>1.00000000 MIN_CHARMM + 42.67187500 MIN_ElectDD</t></si><si><t>-1.00000000 MIN_CHARMM + 3.61722803 MIN_ElectDD</t></si><si><t>-1.00000000 MIN_CHARMM - 8184.84912109 MIN_Contacts_NORM_WEIGHT</t></si><si><t>1.00000000 MIN_CVFF + 2.01726913 MIN_ElectDD</t></si><si><t>1.00000000 MIN_CVFF + 1.27663386 MIN_ElectDD</t></si><si><t>1.00000000 MIN_ElectDD + 49.73127365 MIN_Contacts_NORM_HEVATMS</t></si><si><t>1.00000000 MIN_ElectDD + 3.69333649 MIN_MLPInS_F</t></si><si><t>1.00000000 MIN_MLPInS_F - 1.88222766 MIN_Contacts</t></si><si><t>1.00000000 MIN_CVFF + 4.27104664 MIN_ElectDD</t></si><si><t>1.00000000 MIN_ElectDD - 0.67593300 MIN_Contacts</t></si><si><t>1.00000000 MIN_ElectDD - 5.60074425 MIN_Contacts</t></si><si><t>1.00000000 MIN_MLPInS_F - 40.79342651 MIN_Contacts_NORM_HEVATMS</t></si><si><t>1.00000000 MIN_CHARMM + 4.06073904 MIN_MLPInS_2</t></si><si><t>1.00000000 MIN_CVFF + 0.96568197 MIN_ElectDD</t></si><si><t>1.00000000 MIN_Elect + 39.72692108 MIN_MLPInS_F</t></si><si><t>1.00000000 MIN_CHARMM - 2.54494834 MIN_MLPInS</t></si><si><t>1.00000000 MIN_MLPInS + 4.22507524 MIN_Contacts_NORM_HEVATMS</t></si><si><t>1.00000000 MIN_CVFF + 1.33747864 MIN_ElectDD</t></si><si><t>-1.00000000 MIN_Elect + 9.87732220 MIN_ElectDD</t></si><si><t>1.00000000 MIN_CVFF - 16.37930298 MIN_MLPInS_2</t></si><si><t>1.00000000 MIN_CHARMM + 318.01800537 MIN_MLPInS_3</t></si><si><t>1.00000000 MIN_MLPInS_3 + 0.02178760 MIN_Contacts</t></si><si><t>1.00000000 MIN_CHARMM + 0.14457808 MIN_ElectDD</t></si><si><t>-1.00000000 MIN_MLPInS_F - 2338.91113281 MIN_Contacts_NORM_WEIGHT</t></si><si><t>-1.00000000 MIN_CHARMM + 2.16180539 MIN_CVFF</t></si><si><t>-1.00000000 MIN_CVFF + 187.46932983 MIN_MLPInS_3</t></si><si><t>1.00000000 MIN_ElectDD - 1.79618156 MIN_MLPInS_2</t></si><si><t>-1.00000000 MIN_CVFF + 0.53100479 MIN_ElectDD</t></si><si><t>1.00000000 MIN_CHARMM + 18.75291252 MIN_MLPInS_3</t></si><si><t>1.00000000 MIN_ElectDD - 23.14051628 MIN_MLPInS_3</t></si><si><t>1.00000000 MIN_CVFF + 1.05730963 MIN_ElectDD</t></si><si><t>-1.00000000 MIN_Contacts + 31.00182724 MIN_Contacts_NORM_HEVATMS</t></si><si><t>1.00000000 MIN_ElectDD - 7.58913374 MIN_MLPInS_2</t></si><si><t>1.00000000 RAW_MLPInS_2 - 3.24028635 RAW_MLPInS_3 + 0.65365171 RAW_PLANTS_PLP95_NORM_HEVATMS</t></si><si><t>1.00000000 RAW_AMMP_Total + 237.21989441 RAW_PLANTS_CHEMPLP_NORM_HEVATMS + 6198.95947266 RAW_PLANTS_PLP_NORM_WEIGHT</t></si><si><t>1.00000000 RAW_MLPInS_F + 571.37872314 RAW_Contacts_NORM_WEIGHT + 0.27888983 RAW_PLANTS_CHEMPLP</t></si><si><t>1.00000000 RAW_ElectDD + 1.90818322 RAW_MLPInS - 27.33299065 RAW_MLPInS_2</t></si><si><t>1.00000000 RAW_PLANTS_PLP_NORM_WEIGHT - 0.22126500 RAW_XS_HPScore + 0.14358053 RAW_XS_Average</t></si><si><t>1.00000000 RAW_Contacts_NORM_WEIGHT + 0.00274640 RAW_AMMP_Internal + 0.96293509 RAW_PLANTS_CHEMPLP_NORM_HEVATMS</t></si><si><t>1.00000000 RAW_Contacts_NORM_HEVATMS + 0.00000751 RAW_AMMP_External + 0.49458048 RAW_PLANTS_CHEMPLP_NORM_HEVATMS</t></si><si><t>1.00000000 RAW_CHARMM + 1597.55322266 RAW_PLANTS_PLP_NORM_WEIGHT - 3.11112213 RAW_PLANTS_PLP95</t></si><si><t>1.00000000 RAW_AMMP_Total + 400.57983398 RAW_PLANTS_CHEMPLP_NORM_HEVATMS - 370.73175049 RAW_XS_Average</t></si><si><t>1.00000000 RAW_CVFF + 298.91003418 RAW_PLANTS_CHEMPLP_NORM_WEIGHT - 2.81109262 RAW_PLANTS_PLP</t></si><si><t>1.00000000 RAW_AMMP_External + 3415621.75000000 RAW_PLANTS_CHEMPLP_NORM_WEIGHT - 382622.06250000 RAW_XS_HPScore</t></si><si><t>1.00000000 RAW_ElectDD + 8.54036999 RAW_PLANTS_PLP95_NORM_HEVATMS - 21.99682426 RAW_XS_HMScore</t></si><si><t>1.00000000 RAW_AMMP_Total + 0.51966012 RAW_PLANTS_PLP_NORM_WEIGHT - 31.68010712 RAW_PLANTS_PLP95_NORM_HEVATMS</t></si><si><t>1.00000000 RAW_AMMP_External + 1468804.00000000 RAW_PLANTS_CHEMPLP - 481370.06250000 RAW_PLANTS_PLP</t></si><si><t>1.00000000 RAW_AMMP_Internal + 468.52606201 RAW_PLANTS_CHEMPLP_NORM_HEVATMS + 28.37779236 RAW_PLANTS_PLP</t></si><si><t>1.00000000 RAW_CHARMM + 9809.31542969 RAW_PLANTS_CHEMPLP_NORM_WEIGHT + 60.51390457 RAW_PLANTS_PLP95_NORM_WEIGHT</t></si><si><t>1.00000000 RAW_Contacts_NORM_HEVATMS + 4.08062363 RAW_PLANTS_CHEMPLP_NORM_WEIGHT - 0.35708353 RAW_XS_HMScore</t></si><si><t>1.00000000 RAW_AMMP_Internal + 3303.67895508 RAW_PLANTS_PLP95 - 145338.68750000 RAW_XS_HPScore</t></si><si><t>1.00000000 RAW_Elect + 6146.02539063 RAW_PLANTS_CHEMPLP_NORM_WEIGHT - 451.10443115 RAW_PLANTS_PLP95_NORM_HEVATMS</t></si><si><t>1.00000000 RAW_PLANTS_PLP - 218.55691528 RAW_PLANTS_PLP95_NORM_WEIGHT - 7.15968180 RAW_XS_Average</t></si><si><t>1.00000000 RAW_Elect - 0.74568510 RAW_AMMP_External - 279.85229492 RAW_XS_Binding</t></si><si><t>1.00000000 RAW_Contacts - 331.83987427 RAW_Contacts_NORM_WEIGHT + 0.64706808 RAW_XS_HMScore</t></si><si><t>1.00000000 RAW_Contacts_NORM_WEIGHT - 0.12469747 RAW_PLANTS_PLP_NORM_HEVATMS + 2.31691861 RAW_PLANTS_PLP_NORM_WEIGHT</t></si><si><t>1.00000000 RAW_AMMP_Internal + 6839.44189453 RAW_PLANTS_CHEMPLP_NORM_HEVATMS - 567.49523926 RAW_PLANTS_PLP</t></si><si><t>1.00000000 RAW_MLPInS_3 + 0.00031391 RAW_AMMP_Internal + 0.01619185 RAW_AMMP_External</t></si><si><t>1.00000000 RAW_ElectDD + 9.85009956 RAW_PLANTS_PLP_NORM_HEVATMS + 0.54462677 RAW_PLANTS_PLP95</t></si><si><t>1.00000000 RAW_MLPInS_2 + 2.19764018 RAW_Contacts_NORM_HEVATMS + 16.69383049 RAW_PLANTS_PLP_NORM_WEIGHT</t></si><si><t>1.00000000 RAW_CHARMM + 8.28903961 RAW_ElectDD - 0.24302933 RAW_AMMP_External</t></si><si><t>1.00000000 RAW_AMMP_Internal + 0.00611173 RAW_AMMP_Total + 12.73979473 RAW_PLANTS_PLP95</t></si><si><t>1.00000000 RAW_ElectDD - 0.32985672 RAW_PLANTS_CHEMPLP + 0.92386526 RAW_PLANTS_PLP</t></si><si><t>1.00000000 RAW_ElectDD + 11.15502930 RAW_PLANTS_CHEMPLP_NORM_HEVATMS - 126.57498169 RAW_PLANTS_PLP95_NORM_WEIGHT</t></si><si><t>1.00000000 RAW_ElectDD - 38.32074738 RAW_PLANTS_CHEMPLP_NORM_HEVATMS + 79.10984802 RAW_PLANTS_PLP_NORM_HEVATMS</t></si><si><t>-1.00000000 RAW_Elect + 19.55560303 RAW_PLANTS_CHEMPLP + 2.12549853 RAW_PLANTS_PLP95</t></si><si><t>1.00000000 RAW_ElectDD + 68.65510559 RAW_MLPInS_3 - 33.81546021 RAW_XS_Average</t></si><si><t>1.00000000 RAW_ElectDD - 1.80571377 RAW_MLPInS_3 - 11.15150928 RAW_XS_HMScore</t></si><si><t>1.00000000 RAW_AMMP_Total + 3713.18286133 RAW_PLANTS_CHEMPLP_NORM_WEIGHT + 21.05952263 RAW_PLANTS_PLP_NORM_WEIGHT</t></si><si><t>1.00000000 RAW_ElectDD - 1.43943620 RAW_MLPInS + 40.52648926 RAW_MLPInS_3</t></si><si><t>-1.00000000 RAW_PLANTS_PLP_NORM_HEVATMS + 12.48681450 RAW_PLANTS_PLP_NORM_WEIGHT + 0.00200104 RAW_PLANTS_PLP95</t></si><si><t>1.00000000 MIN_MLPInS + 22.51782799 MIN_PLANTS_CHEMPLP_NORM_WEIGHT + 17.34360886 MIN_PLANTS_PLP_NORM_HEVATMS</t></si><si><t>1.00000000 MIN_PLANTS_PLP_NORM_HEVATMS - 0.48419264 MIN_PLANTS_PLP95_NORM_HEVATMS - 0.17067485 MIN_XS_HSScore</t></si><si><t>-1.00000000 MIN_CVFF + 0.14294493 MIN_AMMP_External + 7.36822271 MIN_PLANTS_CHEMPLP</t></si><si><t>-1.00000000 MIN_ElectDD + 25.01910019 MIN_MLPInS_F + 5.89750147 MIN_PLANTS_CHEMPLP</t></si><si><t>1.00000000 MIN_ElectDD - 114.47317505 MIN_MLPInS_3 + 4.29706144 MIN_MLPInS_F</t></si><si><t>1.00000000 MIN_ElectDD + 6.18385363 MIN_PLANTS_PLP_NORM_HEVATMS - 8.94366455 MIN_XS_HPScore</t></si><si><t>1.00000000 MIN_AMMP_Total + 12277.54101563 MIN_PLANTS_CHEMPLP_NORM_WEIGHT - 576.20245361 MIN_PLANTS_PLP_NORM_HEVATMS</t></si><si><t>1.00000000 MIN_ElectDD + 0.78329909 MIN_PLANTS_PLP + 183.96400452 MIN_PLANTS_PLP_NORM_WEIGHT</t></si><si><t>-1.00000000 MIN_PLANTS_PLP + 19.84365463 MIN_PLANTS_PLP_NORM_HEVATMS + 12.82619476 MIN_XS_Binding</t></si><si><t>1.00000000 MIN_Elect + 2.84810328 MIN_AMMP_Internal + 6.94525766 MIN_PLANTS_PLP95</t></si><si><t>1.00000000 MIN_CHARMM + 0.28888223 MIN_ElectDD + 0.06409030 MIN_AMMP_Internal</t></si><si><t>1.00000000 MIN_ElectDD + 831.95935059 MIN_Contacts_NORM_WEIGHT - 14.27669144 MIN_XS_HMScore</t></si><si><t>-1.00000000 MIN_Contacts_NORM_WEIGHT + 0.68176669 MIN_PLANTS_CHEMPLP_NORM_WEIGHT - 0.09842286 MIN_XS_HPScore</t></si><si><t>-1.00000000 MIN_Contacts_NORM_WEIGHT + 0.00009151 MIN_AMMP_External - 0.01365674 MIN_XS_HMScore</t></si><si><t>1.00000000 MIN_ElectDD + 1.03324771 MIN_MLPInS + 0.07212105 MIN_AMMP_Total</t></si><si><t>1.00000000 MIN_AMMP_External + 1.62808454 MIN_PLANTS_CHEMPLP + 19.45119667 MIN_XS_Average</t></si><si><t>1.00000000 MIN_Contacts_NORM_HEVATMS + 0.00202383 MIN_AMMP_Internal + 14.37829590 MIN_PLANTS_PLP95_NORM_WEIGHT</t></si><si><t>-1.00000000 MIN_Contacts_NORM_HEVATMS - 1.60883498 MIN_Contacts_NORM_WEIGHT + 0.01629864 MIN_PLANTS_CHEMPLP</t></si><si><t>1.00000000 MIN_CHARMM + 1.65020978 MIN_MLPInS - 24.38906288 MIN_XS_HMScore</t></si><si><t>-1.00000000 MIN_Contacts + 0.24844651 MIN_PLANTS_PLP - 0.25959069 MIN_XS_HMScore</t></si><si><t>1.00000000 MIN_ElectDD + 463.66387939 MIN_PLANTS_CHEMPLP_NORM_WEIGHT - 382.88961792 MIN_PLANTS_PLP95_NORM_WEIGHT</t></si><si><t>1.00000000 MIN_Elect + 11.98995590 MIN_MLPInS_F + 1.57652879 MIN_AMMP_External</t></si><si><t>1.00000000 MIN_CHARMM - 0.33664915 MIN_MLPInS + 63.12847137 MIN_XS_HSScore</t></si><si><t>-1.00000000 MIN_CHARMM + 907.95050049 MIN_MLPInS_2 - 7.79070473 MIN_AMMP_Internal</t></si><si><t>1.00000000 MIN_ElectDD + 25.31383324 MIN_Contacts_NORM_HEVATMS - 11.38759804 MIN_XS_HMScore</t></si><si><t>-1.00000000 MIN_Elect + 9.98625374 MIN_ElectDD - 224.50852966 MIN_XS_HSScore</t></si><si><t>1.00000000 MIN_ElectDD - 0.33835477 MIN_Contacts + 0.53043014 MIN_AMMP_External</t></si><si><t>-1.00000000 MIN_CHARMM + 61.11755753 MIN_PLANTS_CHEMPLP_NORM_HEVATMS + 4.74464512 MIN_PLANTS_PLP95</t></si><si><t>1.00000000 MIN_MLPInS + 229.86190796 MIN_PLANTS_CHEMPLP_NORM_WEIGHT - 5.55861378 MIN_PLANTS_PLP95_NORM_HEVATMS</t></si><si><t>1.00000000 MIN_AMMP_External - 530.05920410 MIN_PLANTS_CHEMPLP_NORM_HEVATMS + 7028.33398438 MIN_PLANTS_CHEMPLP_NORM_WEIGHT</t></si><si><t>-1.00000000 MIN_Contacts_NORM_HEVATMS + 0.00051846 MIN_AMMP_Internal + 0.00478465 MIN_PLANTS_CHEMPLP</t></si><si><t>1.00000000 MIN_CVFF + 0.15638140 MIN_Contacts + 532.52642822 MIN_PLANTS_PLP95_NORM_WEIGHT</t></si><si><t>1.00000000 MIN_CHARMM - 1.22181869 MIN_CVFF + 33.41459656 MIN_MLPInS_3</t></si><si><t>1.00000000 MIN_MLPInS_2 + 7.34526396 MIN_PLANTS_PLP_NORM_WEIGHT - 1.85628843 MIN_XS_Average</t></si><si><t>-1.00000000 MIN_Elect + 5.30920315 MIN_ElectDD + 4.07848072 MIN_PLANTS_CHEMPLP</t></si><si><t>1.00000000 MIN_MLPInS + 0.04734411 MIN_AMMP_Internal - 16.51261139 MIN_XS_HPScore</t></si><si><t>1.00000000 MIN_ElectDD - 0.52356625 MIN_MLPInS + 0.04621578 MIN_AMMP_Total</t></si><si><t>1.00000000 MIN_CVFF + 0.75646442 MIN_ElectDD - 7.86416340 MIN_XS_Binding</t></si><si><t>1.00000000 MIN_ElectDD + 0.08716110 MIN_AMMP_Total + 1.18022227 MIN_PLANTS_PLP</t></si><si><t>1.00000000 MIN_Elect - 1914.50939941 MIN_PLANTS_PLP_NORM_HEVATMS + 26035.41210938 MIN_PLANTS_PLP_NORM_WEIGHT</t></si><si><t>DUD name</t></si><si><t>PDB code</t></si><si><t>Class</t></si><si><r><t>Resolution (</t></r><r><rPr><b/><sz val="11"/><color theme="1"/><rFont val="Calibri"/><family val="2"/></rPr><t>Å)</t></r></si><si><t>Actives</t></si><si><t>Decoys</t></si><si><t>ACE</t></si><si><t>1o86</t></si><si><t>Metalloenzymes</t></si><si><t>AChE</t></si><si><t>1eve</t></si><si><t>Other Enzymes</t></si><si><t>ADA</t></si><si><t>1stw</t></si><si><t>ALR2</t></si><si><t>1ah3</t></si><si><t>AmpC</t></si><si><t>1xgj</t></si><si><t>AR</t></si><si><t>1xq2</t></si><si><t>Nuclear Hormone Receptors</t></si><si><t>CDK2</t></si><si><t>1ckp</t></si><si><t>Kinases</t></si><si><t>COMT</t></si><si><t>1h1d</t></si><si><t>COX-1</t></si><si><t>1p4g</t></si><si><t>COX-2</t></si><si><t>1cx2</t></si><si><t>DHFR</t></si><si><t>3dfr</t></si><si><t>Folate Enzymes</t></si><si><t>EGFr</t></si><si><t>1m17</t></si><si><t>ERagonist</t></si><si><t>1l2i</t></si><si><t>ERantagonist</t></si><si><t>3ert</t></si><si><t>FGFr1</t></si><si><t>1agw</t></si><si><t>FXa</t></si><si><t>1f0r</t></si><si><t>Serine Proteases</t></si><si><t>GART</t></si><si><t>1c2t</t></si><si><t>GPB</t></si><si><t>1a8i</t></si><si><t>GR</t></si><si><t>1m2z</t></si><si><t>HIVPR</t></si><si><t>1hpx</t></si><si><t>HIVRT</t></si><si><t>1rt1</t></si><si><t>HMGR</t></si><si><t>1hw8</t></si><si><t>HSP90</t></si><si><t>1uy6</t></si><si><t>InhA</t></si><si><t>1p44</t></si><si><t>MR</t></si><si><t>2aa2</t></si><si><t>NA</t></si><si><t>1a4g</t></si><si><t>P38 MAP</t></si><si><t>1kv2</t></si><si><t>PARP</t></si><si><t>1efy</t></si><si><t>PDE5</t></si><si><t>1xp0</t></si><si><t>PDGFrb</t></si><si><t>model</t></si><si><t>n/a</t></si><si><t>PNP</t></si><si><t>1b8o</t></si><si><t>PPAR</t></si><si><t>1fm9</t></si><si><t>PR</t></si><si><t>1sr7</t></si><si><t>RXRa</t></si><si><t>1mvc</t></si><si><t>SAHH</t></si><si><t>1a7a</t></si><si><t>SRC</t></si><si><t>2src</t></si><si><t>1ba8</t></si><si><t>TK</t></si><si><t>1kim</t></si><si><t>1bju</t></si><si><t>VEGFr2</t></si><si><t>1vr2</t></si><si><t>One variable</t></si><si><t>Two variables</t></si><si><t xml:space="preserve">Three variables </t></si><si><t>Target class</t></si><si><t>Score</t></si><si><t>EF 1%</t></si><si><t>EF 2%</t></si><si><t>EF 5%</t></si><si><t>EF 10%</t></si><si><t>EF 20%</t></si><si><t>PLANTS</t></si><si><t xml:space="preserve">Not computed </t></si><si><t>Nuclear hormone receptors</t></si><si><t>Other enzymes</t></si><si><t>Overall mean</t></si><si><t>ΔEF 2%</t></si><si><t>ΔEF 5%</t></si><si><t>ΔEF 10%</t></si><si><t>ΔEF 20%</t></si><si><t>One vs. two variables</t></si><si><t>Two vs. three variables</t></si><si><t>One vs. three variables</t></si><si><t>MIN_</t></si><si><t>RAW_</t></si><si><t>Description</t></si><si><t>Score evaluated after the energy minimization of the complex</t></si><si><t>Score evaluated without any minimization</t></si><si><t>TOTAL_SCORE</t></si><si><t>Program</t></si><si><t>SCORE_NORM_HEVATOMS</t></si><si><t>SCORE_NORM_CONTACT</t></si><si><t>SCORE_NORM_WEIGHT</t></si><si><t>SCORE_RB_PEN</t></si><si><t>SCORE_RB_PEN_NORM_CRT_HEVATOMS</t></si><si><t>MLPInS</t></si><si><t>VEGA</t></si><si><t>PLANTS_CHEMPLP_NORM_HEVATOMS</t></si><si><t>PLANTS_CHEMPLP_NORM_WEIGHT</t></si><si><t>PLANTS_PLP_NORM_HEVATOMS</t></si><si><t>PLANTS_PLP_NORM_WEIGHT</t></si><si><t>PLANTS_PLP95_NORM_HEVATOMS</t></si><si><t>PLANTS_PLP95_NORM_WEIGHT</t></si><si><t>Scoring function</t></si><si><t>ChemPLP</t></si><si><t>PLP</t></si><si><t>PLP95</t></si><si><t>MLP</t></si><si><t>MLPInS_2</t></si><si><t>MLPInS_3</t></si><si><t>MLPInS_F</t></si><si><t>PLANTS_PLP</t></si><si><t>PLANTS_PLP95</t></si><si><t>CHARMM</t></si><si><t>CVFF</t></si><si><t>Elect</t></si><si><t>ElectDD</t></si><si><t>Contacts</t></si><si><t>Contacts_NORM_HEVATMS</t></si><si><t>Contacts_NORM_WEIGHT</t></si><si><t>XS_HPScore</t></si><si><t>XS_HMScore</t></si><si><t>XS_HSScore</t></si><si><t>XS_Average</t></si><si><t>XS_Binding</t></si><si><t>X-Score</t></si><si><t>AMMP_Internal</t></si><si><t>AMMP_External</t></si><si><t>AMMP_Total</t></si><si><t>AMMP</t></si><si><t>SP4</t></si><si><t>Prefix</t></si><si><t>PLANTS_CHEMPLP</t></si><si><t>Rescore</t></si><si><t>Yes</t></si><si><t>No</t></si><si><t>Binding affinity (in pKd units)</t></si><si><t xml:space="preserve">HPScore </t></si><si><t xml:space="preserve">HMScore </t></si><si><t xml:space="preserve">HSScore </t></si><si><t>HP, HM, HS</t></si><si><t>Electrostatic energy as computed with dielectric constant set to 1</t></si><si><t>Electrostatic energy with a distance dependent dielectric constant</t></si><si><t>Lennard-Jones energy term of the CVFF force field</t></si><si><t>Lennard-Jones energy term of the CHARMM force field</t></si><si><t>Number of lignad-receptor contacts</t></si><si><t>Number of lignad-receptor contacts normalized by the number of heavy atoms</t></si><si><t>Number of lignad-receptor contacts normalized by molecular weight</t></si><si><t>Sum of AMMP_Internal and AMMP_External</t></si><si><t>Ligand interanal energy</t></si><si><t>Interaction energy</t></si><si><t>Scoring function value obtained during docking</t></si><si><t>SCORE_NORM_CRT_HEVATOMS</t></si><si><t>SCORE_NORM_CRT_WEIGHT</t></si><si><t>TOTAL_SCORE divided by number of proteinligand contacts</t></si><si><t>TOTAL_SCORE divided by cubic root of number of ligand heavy atoms</t></si><si><t>TOTAL_SCORE divided by number of ligand heavy atoms</t></si><si><t>TOTAL_SCORE divided by molecular weight of ligand</t></si><si><t>TOTAL_SCORE plus penalty value for each ligand rotatable bond</t></si><si><t>SCORE_RB_PEN divided by cubic root of number of ligand heavy atoms</t></si><si><t>TOTAL_SCORE divided by cubic root of molecular weight of ligand</t></si><si><t>Scoring function value</t></si><si><t>PLANTS_CHEMPLP divided by number of ligand heavy atoms</t></si><si><t>PLANTS_PLP divided by number of ligand heavy atoms</t></si><si><t>PLANTS_CHEMPLP divided by molecular weight of ligand</t></si><si><t>PLANTS_PLP95 divided by molecular weight of ligand</t></si><si><t>PLANTS_PLP95 divided by number of ligand heavy atoms</t></si><si><t>PLANTS_PLP divided by molecular weight of ligand</t></si><si><t>Average predicted binding affinities (in pKd units)</t></si><si><t>Binding score</t></si><si><t>MLP interaction score calculated using the Broto's and Moreau's atomic constants</t></si><si><t>As MLPInS , but the contribute of each atom pair is divided by square of the distance</t></si><si><t>As MLPInS , but the contribute of each atom pair is divided by cube of the distance</t></si><si><t>As MLPInS , but the contribute of each atom pair is divided by value obtained by Fermi's equation</t></si><si><t>1.00000000 RAW_MLPInS + 35.79541016 RAW_PLANTS_CHEMPLP_NORM_HEVATMS + 200.27317810 RAW_PLANTS_PLP95_NORM_WEIGHT</t></si><si><t>1.00000000 RAW_AMMP_External + 1.98737872 RAW_PLANTS_PLP_NORM_WEIGHT - 28.33637238 RAW_XS_HPScore</t></si><si><t>1.00000000 MIN_CHARMM + 2.34320331 MIN_ElectDD</t></si><si><t>Three variables</t></si><si><t>EF</t></si><si><t>ReScore No Min</t></si><si><t>ReScore Minim</t></si><si><t>Rescore No Min</t></si><si><t>Rescore Minim</t></si><si><t>Not computed</t></si><si><t>Two  variables</t></si><si><t>Validation</t></si><si><t>Entire set</t></si><si><t>Difference</t></si><si><t>ΔEF 1%</t></si></sst>
