# Supplementary material for: Rescoring and Linearly Combining: A Highly Effective Consensus Strategy for Virtual Screening Campaigns
Source: Int J Mol Sci. 2019 Apr 26;20(9):2060. doi: 10.3390/ijms20092060 (PMC6540224; doi:10.3390/ijms20092060)
Supplement: Supplementary file 1 [file ijms-20-02060-s001.zip › ijms-462851-supplementary/xl/styles.xml]

<?xml version="1.0" encoding="UTF-8" standalone="yes"?>
<styleSheet xmlns="http://schemas.openxmlformats.org/spreadsheetml/2006/main" xmlns:mc="http://schemas.openxmlformats.org/markup-compatibility/2006" mc:Ignorable="x14ac x16r2" xmlns:x14ac="http://schemas.microsoft.com/office/spreadsheetml/2009/9/ac" xmlns:x16r2="http://schemas.microsoft.com/office/spreadsheetml/2015/02/main"><numFmts count="1"><numFmt numFmtId="164" formatCode="0.0"/></numFmts><fonts count="22" x14ac:knownFonts="1"><font><sz val="11"/><color theme="1"/><name val="Calibri"/><family val="2"/><scheme val="minor"/></font><font><sz val="11"/><color theme="1"/><name val="Calibri"/><family val="2"/><scheme val="minor"/></font><font><sz val="18"/><color theme="3"/><name val="Calibri Light"/><family val="2"/><scheme val="major"/></font><font><b/><sz val="15"/><color theme="3"/><name val="Calibri"/><family val="2"/><scheme val="minor"/></font><font><b/><sz val="13"/><color theme="3"/><name val="Calibri"/><family val="2"/><scheme val="minor"/></font><font><b/><sz val="11"/><color theme="3"/><name val="Calibri"/><family val="2"/><scheme val="minor"/></font><font><sz val="11"/><color rgb="FF006100"/><name val="Calibri"/><family val="2"/><scheme val="minor"/></font><font><sz val="11"/><color rgb="FF9C0006"/><name val="Calibri"/><family val="2"/><scheme val="minor"/></font><font><sz val="11"/><color rgb="FF9C6500"/><name val="Calibri"/><family val="2"/><scheme val="minor"/></font><font><sz val="11"/><color rgb="FF3F3F76"/><name val="Calibri"/><family val="2"/><scheme val="minor"/></font><font><b/><sz val="11"/><color rgb="FF3F3F3F"/><name val="Calibri"/><family val="2"/><scheme val="minor"/></font><font><b/><sz val="11"/><color rgb="FFFA7D00"/><name val="Calibri"/><family val="2"/><scheme val="minor"/></font><font><sz val="11"/><color rgb="FFFA7D00"/><name val="Calibri"/><family val="2"/><scheme val="minor"/></font><font><b/><sz val="11"/><color theme="0"/><name val="Calibri"/><family val="2"/><scheme val="minor"/></font><font><sz val="11"/><color rgb="FFFF0000"/><name val="Calibri"/><family val="2"/><scheme val="minor"/></font><font><i/><sz val="11"/><color rgb="FF7F7F7F"/><name val="Calibri"/><family val="2"/><scheme val="minor"/></font><font><b/><sz val="11"/><color theme="1"/><name val="Calibri"/><family val="2"/><scheme val="minor"/></font><font><sz val="11"/><color theme="0"/><name val="Calibri"/><family val="2"/><scheme val="minor"/></font><font><b/><sz val="11"/><name val="Calibri"/><family val="2"/><scheme val="minor"/></font><font><b/><sz val="11"/><color theme="1"/><name val="Calibri"/><family val="2"/></font><font><sz val="11"/><name val="Calibri"/><family val="2"/><scheme val="minor"/></font><font><sz val="11"/><color rgb="FF000000"/><name val="Calibri"/><family val="2"/><scheme val="minor"/></font></fonts><fills count="33"><fill><patternFill patternType="none"/></fill><fill><patternFill patternType="gray125"/></fill><fill><patternFill patternType="solid"><fgColor rgb="FFC6EFCE"/></patternFill></fill><fill><patternFill patternType="solid"><fgColor rgb="FFFFC7CE"/></patternFill></fill><fill><patternFill patternType="solid"><fgColor rgb="FFFFEB9C"/></patternFill></fill><fill><patternFill patternType="solid"><fgColor rgb="FFFFCC99"/></patternFill></fill><fill><patternFill patternType="solid"><fgColor rgb="FFF2F2F2"/></patternFill></fill><fill><patternFill patternType="solid"><fgColor rgb="FFA5A5A5"/></patternFill></fill><fill><patternFill patternType="solid"><fgColor rgb="FFFFFFCC"/></patternFill></fill><fill><patternFill patternType="solid"><fgColor theme="4"/></patternFill></fill><fill><patternFill patternType="solid"><fgColor theme="4" tint="0.79998168889431442"/><bgColor indexed="65"/></patternFill></fill><fill><patternFill patternType="solid"><fgColor theme="4" tint="0.59999389629810485"/><bgColor indexed="65"/></patternFill></fill><fill><patternFill patternType="solid"><fgColor theme="4" tint="0.39997558519241921"/><bgColor indexed="65"/></patternFill></fill><fill><patternFill patternType="solid"><fgColor theme="5"/></patternFill></fill><fill><patternFill patternType="solid"><fgColor theme="5" tint="0.79998168889431442"/><bgColor indexed="65"/></patternFill></fill><fill><patternFill patternType="solid"><fgColor theme="5" tint="0.59999389629810485"/><bgColor indexed="65"/></patternFill></fill><fill><patternFill patternType="solid"><fgColor theme="5" tint="0.39997558519241921"/><bgColor indexed="65"/></patternFill></fill><fill><patternFill patternType="solid"><fgColor theme="6"/></patternFill></fill><fill><patternFill patternType="solid"><fgColor theme="6" tint="0.79998168889431442"/><bgColor indexed="65"/></patternFill></fill><fill><patternFill patternType="solid"><fgColor theme="6" tint="0.59999389629810485"/><bgColor indexed="65"/></patternFill></fill><fill><patternFill patternType="solid"><fgColor theme="6" tint="0.39997558519241921"/><bgColor indexed="65"/></patternFill></fill><fill><patternFill patternType="solid"><fgColor theme="7"/></patternFill></fill><fill><patternFill patternType="solid"><fgColor theme="7" tint="0.79998168889431442"/><bgColor indexed="65"/></patternFill></fill><fill><patternFill patternType="solid"><fgColor theme="7" tint="0.59999389629810485"/><bgColor indexed="65"/></patternFill></fill><fill><patternFill patternType="solid"><fgColor theme="7" tint="0.39997558519241921"/><bgColor indexed="65"/></patternFill></fill><fill><patternFill patternType="solid"><fgColor theme="8"/></patternFill></fill><fill><patternFill patternType="solid"><fgColor theme="8" tint="0.79998168889431442"/><bgColor indexed="65"/></patternFill></fill><fill><patternFill patternType="solid"><fgColor theme="8" tint="0.59999389629810485"/><bgColor indexed="65"/></patternFill></fill><fill><patternFill patternType="solid"><fgColor theme="8" tint="0.39997558519241921"/><bgColor indexed="65"/></patternFill></fill><fill><patternFill patternType="solid"><fgColor theme="9"/></patternFill></fill><fill><patternFill patternType="solid"><fgColor theme="9" tint="0.79998168889431442"/><bgColor indexed="65"/></patternFill></fill><fill><patternFill patternType="solid"><fgColor theme="9" tint="0.59999389629810485"/><bgColor indexed="65"/></patternFill></fill><fill><patternFill patternType="solid"><fgColor theme="9" tint="0.39997558519241921"/><bgColor indexed="65"/></patternFill></fill></fills><borders count="20"><border><left/><right/><top/><bottom/><diagonal/></border><border><left/><right/><top/><bottom style="thick"><color theme="4"/></bottom><diagonal/></border><border><left/><right/><top/><bottom style="thick"><color theme="4" tint="0.499984740745262"/></bottom><diagonal/></border><border><left/><right/><top/><bottom style="medium"><color theme="4" tint="0.39997558519241921"/></bottom><diagonal/></border><border><left style="thin"><color rgb="FF7F7F7F"/></left><right style="thin"><color rgb="FF7F7F7F"/></right><top style="thin"><color rgb="FF7F7F7F"/></top><bottom style="thin"><color rgb="FF7F7F7F"/></bottom><diagonal/></border><border><left style="thin"><color rgb="FF3F3F3F"/></left><right style="thin"><color rgb="FF3F3F3F"/></right><top style="thin"><color rgb="FF3F3F3F"/></top><bottom style="thin"><color rgb="FF3F3F3F"/></bottom><diagonal/></border><border><left/><right/><top/><bottom style="double"><color rgb="FFFF8001"/></bottom><diagonal/></border><border><left style="double"><color rgb="FF3F3F3F"/></left><right style="double"><color rgb="FF3F3F3F"/></right><top style="double"><color rgb="FF3F3F3F"/></top><bottom style="double"><color rgb="FF3F3F3F"/></bottom><diagonal/></border><border><left style="thin"><color rgb="FFB2B2B2"/></left><right style="thin"><color rgb="FFB2B2B2"/></right><top style="thin"><color rgb="FFB2B2B2"/></top><bottom style="thin"><color rgb="FFB2B2B2"/></bottom><diagonal/></border><border><left/><right/><top style="thin"><color theme="4"/></top><bottom style="double"><color theme="4"/></bottom><diagonal/></border><border><left style="thin"><color indexed="64"/></left><right style="thin"><color indexed="64"/></right><top/><bottom style="thin"><color indexed="64"/></bottom><diagonal/></border><border><left/><right style="thin"><color indexed="64"/></right><top/><bottom style="thin"><color indexed="64"/></bottom><diagonal/></border><border><left style="thin"><color indexed="64"/></left><right/><top style="thin"><color indexed="64"/></top><bottom/><diagonal/></border><border><left/><right/><top/><bottom style="thin"><color indexed="64"/></bottom><diagonal/></border><border><left/><right/><top style="thin"><color indexed="64"/></top><bottom/><diagonal/></border><border><left/><right style="thin"><color indexed="64"/></right><top/><bottom/><diagonal/></border><border><left/><right style="thin"><color indexed="64"/></right><top style="thin"><color indexed="64"/></top><bottom/><diagonal/></border><border><left style="thin"><color indexed="64"/></left><right style="thin"><color indexed="64"/></right><top/><bottom/><diagonal/></border><border><left style="thin"><color indexed="64"/></left><right/><top/><bottom/><diagonal/></border><border><left style="thin"><color indexed="64"/></left><right/><top/><bottom style="thin"><color indexed="64"/></bottom><diagonal/></border></borders><cellStyleXfs count="42"><xf numFmtId="0" fontId="0" fillId="0" borderId="0"/><xf numFmtId="0" fontId="2" fillId="0" borderId="0" applyNumberFormat="0" applyFill="0" applyBorder="0" applyAlignment="0" applyProtection="0"/><xf numFmtId="0" fontId="3" fillId="0" borderId="1" applyNumberFormat="0" applyFill="0" applyAlignment="0" applyProtection="0"/><xf numFmtId="0" fontId="4" fillId="0" borderId="2" applyNumberFormat="0" applyFill="0" applyAlignment="0" applyProtection="0"/><xf numFmtId="0" fontId="5" fillId="0" borderId="3" applyNumberFormat="0" applyFill="0" applyAlignment="0" applyProtection="0"/><xf numFmtId="0" fontId="5" fillId="0" borderId="0" applyNumberFormat="0" applyFill="0" applyBorder="0" applyAlignment="0" applyProtection="0"/><xf numFmtId="0" fontId="6" fillId="2" borderId="0" applyNumberFormat="0" applyBorder="0" applyAlignment="0" applyProtection="0"/><xf numFmtId="0" fontId="7" fillId="3" borderId="0" applyNumberFormat="0" applyBorder="0" applyAlignment="0" applyProtection="0"/><xf numFmtId="0" fontId="8" fillId="4" borderId="0" applyNumberFormat="0" applyBorder="0" applyAlignment="0" applyProtection="0"/><xf numFmtId="0" fontId="9" fillId="5" borderId="4" applyNumberFormat="0" applyAlignment="0" applyProtection="0"/><xf numFmtId="0" fontId="10" fillId="6" borderId="5" applyNumberFormat="0" applyAlignment="0" applyProtection="0"/><xf numFmtId="0" fontId="11" fillId="6" borderId="4" applyNumberFormat="0" applyAlignment="0" applyProtection="0"/><xf numFmtId="0" fontId="12" fillId="0" borderId="6" applyNumberFormat="0" applyFill="0" applyAlignment="0" applyProtection="0"/><xf numFmtId="0" fontId="13" fillId="7" borderId="7" applyNumberFormat="0" applyAlignment="0" applyProtection="0"/><xf numFmtId="0" fontId="14" fillId="0" borderId="0" applyNumberFormat="0" applyFill="0" applyBorder="0" applyAlignment="0" applyProtection="0"/><xf numFmtId="0" fontId="1" fillId="8" borderId="8" applyNumberFormat="0" applyFont="0" applyAlignment="0" applyProtection="0"/><xf numFmtId="0" fontId="15" fillId="0" borderId="0" applyNumberFormat="0" applyFill="0" applyBorder="0" applyAlignment="0" applyProtection="0"/><xf numFmtId="0" fontId="16" fillId="0" borderId="9" applyNumberFormat="0" applyFill="0" applyAlignment="0" applyProtection="0"/><xf numFmtId="0" fontId="17" fillId="9" borderId="0" applyNumberFormat="0" applyBorder="0" applyAlignment="0" applyProtection="0"/><xf numFmtId="0" fontId="1" fillId="10" borderId="0" applyNumberFormat="0" applyBorder="0" applyAlignment="0" applyProtection="0"/><xf numFmtId="0" fontId="1" fillId="11" borderId="0" applyNumberFormat="0" applyBorder="0" applyAlignment="0" applyProtection="0"/><xf numFmtId="0" fontId="17" fillId="12" borderId="0" applyNumberFormat="0" applyBorder="0" applyAlignment="0" applyProtection="0"/><xf numFmtId="0" fontId="17" fillId="13" borderId="0" applyNumberFormat="0" applyBorder="0" applyAlignment="0" applyProtection="0"/><xf numFmtId="0" fontId="1" fillId="14" borderId="0" applyNumberFormat="0" applyBorder="0" applyAlignment="0" applyProtection="0"/><xf numFmtId="0" fontId="1" fillId="15" borderId="0" applyNumberFormat="0" applyBorder="0" applyAlignment="0" applyProtection="0"/><xf numFmtId="0" fontId="17" fillId="16" borderId="0" applyNumberFormat="0" applyBorder="0" applyAlignment="0" applyProtection="0"/><xf numFmtId="0" fontId="17" fillId="17" borderId="0" applyNumberFormat="0" applyBorder="0" applyAlignment="0" applyProtection="0"/><xf numFmtId="0" fontId="1" fillId="18" borderId="0" applyNumberFormat="0" applyBorder="0" applyAlignment="0" applyProtection="0"/><xf numFmtId="0" fontId="1" fillId="19" borderId="0" applyNumberFormat="0" applyBorder="0" applyAlignment="0" applyProtection="0"/><xf numFmtId="0" fontId="17" fillId="20" borderId="0" applyNumberFormat="0" applyBorder="0" applyAlignment="0" applyProtection="0"/><xf numFmtId="0" fontId="17" fillId="21" borderId="0" applyNumberFormat="0" applyBorder="0" applyAlignment="0" applyProtection="0"/><xf numFmtId="0" fontId="1" fillId="22" borderId="0" applyNumberFormat="0" applyBorder="0" applyAlignment="0" applyProtection="0"/><xf numFmtId="0" fontId="1" fillId="23" borderId="0" applyNumberFormat="0" applyBorder="0" applyAlignment="0" applyProtection="0"/><xf numFmtId="0" fontId="17" fillId="24" borderId="0" applyNumberFormat="0" applyBorder="0" applyAlignment="0" applyProtection="0"/><xf numFmtId="0" fontId="17" fillId="25" borderId="0" applyNumberFormat="0" applyBorder="0" applyAlignment="0" applyProtection="0"/><xf numFmtId="0" fontId="1" fillId="26" borderId="0" applyNumberFormat="0" applyBorder="0" applyAlignment="0" applyProtection="0"/><xf numFmtId="0" fontId="1" fillId="27" borderId="0" applyNumberFormat="0" applyBorder="0" applyAlignment="0" applyProtection="0"/><xf numFmtId="0" fontId="17" fillId="28" borderId="0" applyNumberFormat="0" applyBorder="0" applyAlignment="0" applyProtection="0"/><xf numFmtId="0" fontId="17" fillId="29" borderId="0" applyNumberFormat="0" applyBorder="0" applyAlignment="0" applyProtection="0"/><xf numFmtId="0" fontId="1" fillId="30" borderId="0" applyNumberFormat="0" applyBorder="0" applyAlignment="0" applyProtection="0"/><xf numFmtId="0" fontId="1" fillId="31" borderId="0" applyNumberFormat="0" applyBorder="0" applyAlignment="0" applyProtection="0"/><xf numFmtId="0" fontId="17" fillId="32" borderId="0" applyNumberFormat="0" applyBorder="0" applyAlignment="0" applyProtection="0"/></cellStyleXfs><cellXfs count="67"><xf numFmtId="0" fontId="0" fillId="0" borderId="0" xfId="0"/><xf numFmtId="0" fontId="16" fillId="0" borderId="0" xfId="0" applyFont="1"/><xf numFmtId="0" fontId="18" fillId="0" borderId="0" xfId="0" applyFont="1"/><xf numFmtId="0" fontId="20" fillId="0" borderId="0" xfId="0" applyFont="1"/><xf numFmtId="164" fontId="0" fillId="0" borderId="0" xfId="0" applyNumberFormat="1"/><xf numFmtId="164" fontId="14" fillId="0" borderId="0" xfId="0" applyNumberFormat="1" applyFont="1" applyAlignment="1"><alignment horizontal="right"/></xf><xf numFmtId="2" fontId="16" fillId="0" borderId="0" xfId="0" applyNumberFormat="1" applyFont="1"/><xf numFmtId="2" fontId="0" fillId="0" borderId="0" xfId="0" applyNumberFormat="1"/><xf numFmtId="0" fontId="0" fillId="0" borderId="0" xfId="0" applyFont="1"/><xf numFmtId="0" fontId="0" fillId="0" borderId="0" xfId="0" applyAlignment="1"><alignment wrapText="1"/></xf><xf numFmtId="0" fontId="0" fillId="0" borderId="0" xfId="0" applyFont="1" applyAlignment="1"><alignment wrapText="1"/></xf><xf numFmtId="4" fontId="0" fillId="0" borderId="0" xfId="0" applyNumberFormat="1"/><xf numFmtId="2" fontId="20" fillId="0" borderId="0" xfId="0" applyNumberFormat="1" applyFont="1"/><xf numFmtId="0" fontId="16" fillId="0" borderId="13" xfId="0" applyFont="1" applyBorder="1" applyAlignment="1"><alignment horizontal="center" vertical="center" wrapText="1"/></xf><xf numFmtId="0" fontId="16" fillId="0" borderId="19" xfId="0" applyFont="1" applyBorder="1" applyAlignment="1"><alignment horizontal="center" vertical="center" wrapText="1"/></xf><xf numFmtId="0" fontId="16" fillId="0" borderId="11" xfId="0" applyFont="1" applyBorder="1" applyAlignment="1"><alignment horizontal="center" vertical="center" wrapText="1"/></xf><xf numFmtId="0" fontId="0" fillId="0" borderId="16" xfId="0" applyFont="1" applyBorder="1" applyAlignment="1"><alignment horizontal="center" vertical="center" wrapText="1"/></xf><xf numFmtId="0" fontId="0" fillId="0" borderId="15" xfId="0" applyFont="1" applyBorder="1" applyAlignment="1"><alignment horizontal="center" vertical="center" wrapText="1"/></xf><xf numFmtId="0" fontId="0" fillId="0" borderId="11" xfId="0" applyFont="1" applyBorder="1" applyAlignment="1"><alignment horizontal="center" vertical="center" wrapText="1"/></xf><xf numFmtId="0" fontId="16" fillId="0" borderId="15" xfId="0" applyFont="1" applyBorder="1" applyAlignment="1"><alignment horizontal="center" vertical="center" wrapText="1"/></xf><xf numFmtId="0" fontId="16" fillId="0" borderId="11" xfId="0" applyFont="1" applyBorder="1" applyAlignment="1"><alignment horizontal="center" vertical="center" wrapText="1"/></xf><xf numFmtId="0" fontId="0" fillId="0" borderId="16" xfId="0" applyFont="1" applyBorder="1" applyAlignment="1"><alignment horizontal="center" vertical="center" wrapText="1"/></xf><xf numFmtId="0" fontId="0" fillId="0" borderId="15" xfId="0" applyFont="1" applyBorder="1" applyAlignment="1"><alignment horizontal="center" vertical="center" wrapText="1"/></xf><xf numFmtId="0" fontId="0" fillId="0" borderId="11" xfId="0" applyFont="1" applyBorder="1" applyAlignment="1"><alignment horizontal="center" vertical="center" wrapText="1"/></xf><xf numFmtId="0" fontId="0" fillId="0" borderId="12" xfId="0" applyFont="1" applyBorder="1" applyAlignment="1"><alignment horizontal="center" vertical="center"/></xf><xf numFmtId="0" fontId="0" fillId="0" borderId="14" xfId="0" applyFont="1" applyBorder="1" applyAlignment="1"><alignment horizontal="center" vertical="center"/></xf><xf numFmtId="0" fontId="0" fillId="0" borderId="16" xfId="0" applyFont="1" applyBorder="1" applyAlignment="1"><alignment horizontal="center" vertical="center"/></xf><xf numFmtId="0" fontId="0" fillId="0" borderId="18" xfId="0" applyFont="1" applyBorder="1" applyAlignment="1"><alignment horizontal="center" vertical="center"/></xf><xf numFmtId="0" fontId="0" fillId="0" borderId="0" xfId="0" applyFont="1" applyBorder="1" applyAlignment="1"><alignment horizontal="center" vertical="center"/></xf><xf numFmtId="0" fontId="0" fillId="0" borderId="15" xfId="0" applyFont="1" applyBorder="1" applyAlignment="1"><alignment horizontal="center" vertical="center"/></xf><xf numFmtId="0" fontId="0" fillId="0" borderId="19" xfId="0" applyFont="1" applyBorder="1" applyAlignment="1"><alignment horizontal="center" vertical="center"/></xf><xf numFmtId="0" fontId="0" fillId="0" borderId="13" xfId="0" applyFont="1" applyBorder="1" applyAlignment="1"><alignment horizontal="center" vertical="center"/></xf><xf numFmtId="0" fontId="0" fillId="0" borderId="11" xfId="0" applyFont="1" applyBorder="1" applyAlignment="1"><alignment horizontal="center" vertical="center"/></xf><xf numFmtId="0" fontId="16" fillId="0" borderId="18" xfId="0" applyFont="1" applyBorder="1" applyAlignment="1"><alignment horizontal="center"/></xf><xf numFmtId="0" fontId="16" fillId="0" borderId="0" xfId="0" applyFont="1" applyBorder="1" applyAlignment="1"><alignment horizontal="center"/></xf><xf numFmtId="0" fontId="16" fillId="0" borderId="15" xfId="0" applyFont="1" applyBorder="1" applyAlignment="1"><alignment horizontal="center"/></xf><xf numFmtId="0" fontId="16" fillId="0" borderId="17" xfId="0" applyFont="1" applyBorder="1" applyAlignment="1"><alignment horizontal="center" vertical="center" wrapText="1"/></xf><xf numFmtId="0" fontId="16" fillId="0" borderId="10" xfId="0" applyFont="1" applyBorder="1" applyAlignment="1"><alignment horizontal="center" vertical="center" wrapText="1"/></xf><xf numFmtId="0" fontId="0" fillId="0" borderId="17" xfId="0" applyFont="1" applyBorder="1" applyAlignment="1"><alignment horizontal="center"/></xf><xf numFmtId="0" fontId="0" fillId="0" borderId="10" xfId="0" applyFont="1" applyBorder="1" applyAlignment="1"><alignment horizontal="center"/></xf><xf numFmtId="164" fontId="0" fillId="0" borderId="18" xfId="0" applyNumberFormat="1" applyFont="1" applyBorder="1" applyAlignment="1"><alignment vertical="center" wrapText="1"/></xf><xf numFmtId="164" fontId="0" fillId="0" borderId="0" xfId="0" applyNumberFormat="1" applyFont="1" applyBorder="1" applyAlignment="1"><alignment vertical="center" wrapText="1"/></xf><xf numFmtId="164" fontId="0" fillId="0" borderId="15" xfId="0" applyNumberFormat="1" applyFont="1" applyBorder="1" applyAlignment="1"><alignment vertical="center" wrapText="1"/></xf><xf numFmtId="164" fontId="21" fillId="0" borderId="18" xfId="0" applyNumberFormat="1" applyFont="1" applyBorder="1" applyAlignment="1"><alignment vertical="center" wrapText="1"/></xf><xf numFmtId="164" fontId="21" fillId="0" borderId="0" xfId="0" applyNumberFormat="1" applyFont="1" applyBorder="1" applyAlignment="1"><alignment vertical="center" wrapText="1"/></xf><xf numFmtId="164" fontId="21" fillId="0" borderId="15" xfId="0" applyNumberFormat="1" applyFont="1" applyBorder="1" applyAlignment="1"><alignment vertical="center" wrapText="1"/></xf><xf numFmtId="164" fontId="21" fillId="0" borderId="19" xfId="0" applyNumberFormat="1" applyFont="1" applyBorder="1" applyAlignment="1"><alignment vertical="center" wrapText="1"/></xf><xf numFmtId="164" fontId="21" fillId="0" borderId="13" xfId="0" applyNumberFormat="1" applyFont="1" applyBorder="1" applyAlignment="1"><alignment vertical="center" wrapText="1"/></xf><xf numFmtId="164" fontId="21" fillId="0" borderId="11" xfId="0" applyNumberFormat="1" applyFont="1" applyBorder="1" applyAlignment="1"><alignment vertical="center" wrapText="1"/></xf><xf numFmtId="164" fontId="0" fillId="0" borderId="12" xfId="0" applyNumberFormat="1" applyFont="1" applyBorder="1" applyAlignment="1"><alignment vertical="center" wrapText="1"/></xf><xf numFmtId="164" fontId="0" fillId="0" borderId="14" xfId="0" applyNumberFormat="1" applyFont="1" applyBorder="1" applyAlignment="1"><alignment vertical="center" wrapText="1"/></xf><xf numFmtId="164" fontId="0" fillId="0" borderId="16" xfId="0" applyNumberFormat="1" applyFont="1" applyBorder="1" applyAlignment="1"><alignment vertical="center" wrapText="1"/></xf><xf numFmtId="164" fontId="0" fillId="0" borderId="19" xfId="0" applyNumberFormat="1" applyFont="1" applyBorder="1" applyAlignment="1"><alignment vertical="center" wrapText="1"/></xf><xf numFmtId="164" fontId="0" fillId="0" borderId="13" xfId="0" applyNumberFormat="1" applyFont="1" applyBorder="1" applyAlignment="1"><alignment vertical="center" wrapText="1"/></xf><xf numFmtId="164" fontId="0" fillId="0" borderId="11" xfId="0" applyNumberFormat="1" applyFont="1" applyBorder="1" applyAlignment="1"><alignment vertical="center" wrapText="1"/></xf><xf numFmtId="164" fontId="21" fillId="0" borderId="12" xfId="0" applyNumberFormat="1" applyFont="1" applyBorder="1" applyAlignment="1"><alignment vertical="center" wrapText="1"/></xf><xf numFmtId="164" fontId="21" fillId="0" borderId="14" xfId="0" applyNumberFormat="1" applyFont="1" applyBorder="1" applyAlignment="1"><alignment vertical="center" wrapText="1"/></xf><xf numFmtId="164" fontId="21" fillId="0" borderId="16" xfId="0" applyNumberFormat="1" applyFont="1" applyBorder="1" applyAlignment="1"><alignment vertical="center" wrapText="1"/></xf><xf numFmtId="164" fontId="0" fillId="0" borderId="12" xfId="0" applyNumberFormat="1" applyFont="1" applyBorder="1" applyAlignment="1"><alignment vertical="center"/></xf><xf numFmtId="164" fontId="0" fillId="0" borderId="14" xfId="0" applyNumberFormat="1" applyFont="1" applyBorder="1" applyAlignment="1"><alignment vertical="center"/></xf><xf numFmtId="164" fontId="0" fillId="0" borderId="16" xfId="0" applyNumberFormat="1" applyFont="1" applyBorder="1" applyAlignment="1"><alignment vertical="center"/></xf><xf numFmtId="164" fontId="0" fillId="0" borderId="18" xfId="0" applyNumberFormat="1" applyFont="1" applyBorder="1" applyAlignment="1"><alignment vertical="center"/></xf><xf numFmtId="164" fontId="0" fillId="0" borderId="0" xfId="0" applyNumberFormat="1" applyFont="1" applyBorder="1" applyAlignment="1"><alignment vertical="center"/></xf><xf numFmtId="164" fontId="0" fillId="0" borderId="15" xfId="0" applyNumberFormat="1" applyFont="1" applyBorder="1" applyAlignment="1"><alignment vertical="center"/></xf><xf numFmtId="164" fontId="0" fillId="0" borderId="19" xfId="0" applyNumberFormat="1" applyFont="1" applyBorder="1" applyAlignment="1"><alignment vertical="center"/></xf><xf numFmtId="164" fontId="0" fillId="0" borderId="13" xfId="0" applyNumberFormat="1" applyFont="1" applyBorder="1" applyAlignment="1"><alignment vertical="center"/></xf><xf numFmtId="164" fontId="0" fillId="0" borderId="11" xfId="0" applyNumberFormat="1" applyFont="1" applyBorder="1" applyAlignment="1"><alignment vertical="center"/></xf></cellXfs><cellStyles count="42"><cellStyle name="20% - Colore 1" xfId="19" builtinId="30" customBuiltin="1"/><cellStyle name="20% - Colore 2" xfId="23" builtinId="34" customBuiltin="1"/><cellStyle name="20% - Colore 3" xfId="27" builtinId="38" customBuiltin="1"/><cellStyle name="20% - Colore 4" xfId="31" builtinId="42" customBuiltin="1"/><cellStyle name="20% - Colore 5" xfId="35" builtinId="46" customBuiltin="1"/><cellStyle name="20% - Colore 6" xfId="39" builtinId="50" customBuiltin="1"/><cellStyle name="40% - Colore 1" xfId="20" builtinId="31" customBuiltin="1"/><cellStyle name="40% - Colore 2" xfId="24" builtinId="35" customBuiltin="1"/><cellStyle name="40% - Colore 3" xfId="28" builtinId="39" customBuiltin="1"/><cellStyle name="40% - Colore 4" xfId="32" builtinId="43" customBuiltin="1"/><cellStyle name="40% - Colore 5" xfId="36" builtinId="47" customBuiltin="1"/><cellStyle name="40% - Colore 6" xfId="40" builtinId="51" customBuiltin="1"/><cellStyle name="60% - Colore 1" xfId="21" builtinId="32" customBuiltin="1"/><cellStyle name="60% - Colore 2" xfId="25" builtinId="36" customBuiltin="1"/><cellStyle name="60% - Colore 3" xfId="29" builtinId="40" customBuiltin="1"/><cellStyle name="60% - Colore 4" xfId="33" builtinId="44" customBuiltin="1"/><cellStyle name="60% - Colore 5" xfId="37" builtinId="48" customBuiltin="1"/><cellStyle name="60% - Colore 6" xfId="41" builtinId="52" customBuiltin="1"/><cellStyle name="Calcolo" xfId="11" builtinId="22" customBuiltin="1"/><cellStyle name="Cella collegata" xfId="12" builtinId="24" customBuiltin="1"/><cellStyle name="Cella da controllare" xfId="13" builtinId="23" customBuiltin="1"/><cellStyle name="Colore 1" xfId="18" builtinId="29" customBuiltin="1"/><cellStyle name="Colore 2" xfId="22" builtinId="33" customBuiltin="1"/><cellStyle name="Colore 3" xfId="26" builtinId="37" customBuiltin="1"/><cellStyle name="Colore 4" xfId="30" builtinId="41" customBuiltin="1"/><cellStyle name="Colore 5" xfId="34" builtinId="45" customBuiltin="1"/><cellStyle name="Colore 6" xfId="38" builtinId="49" customBuiltin="1"/><cellStyle name="Input" xfId="9" builtinId="20" customBuiltin="1"/><cellStyle name="Neutrale" xfId="8" builtinId="28" customBuiltin="1"/><cellStyle name="Normale" xfId="0" builtinId="0"/><cellStyle name="Nota" xfId="15" builtinId="10" customBuiltin="1"/><cellStyle name="Output" xfId="10" builtinId="21" customBuiltin="1"/><cellStyle name="Testo avviso" xfId="14" builtinId="11" customBuiltin="1"/><cellStyle name="Testo descrittivo" xfId="16" builtinId="53" customBuiltin="1"/><cellStyle name="Titolo" xfId="1" builtinId="15" customBuiltin="1"/><cellStyle name="Titolo 1" xfId="2" builtinId="16" customBuiltin="1"/><cellStyle name="Titolo 2" xfId="3" builtinId="17" customBuiltin="1"/><cellStyle name="Titolo 3" xfId="4" builtinId="18" customBuiltin="1"/><cellStyle name="Titolo 4" xfId="5" builtinId="19" customBuiltin="1"/><cellStyle name="Totale" xfId="17" builtinId="25" customBuiltin="1"/><cellStyle name="Valore non valido" xfId="7" builtinId="27" customBuiltin="1"/><cellStyle name="Valore valido" xfId="6" builtinId="26" customBuiltin="1"/></cellStyles><dxfs count="0"/><tableStyles count="0" defaultTableStyle="TableStyleMedium2" defaultPivotStyle="PivotStyleLight16"/><extLst><ext uri="{EB79DEF2-80B8-43e5-95BD-54CBDDF9020C}" xmlns:x14="http://schemas.microsoft.com/office/spreadsheetml/2009/9/main"><x14:slicerStyles defaultSlicerStyle="SlicerStyleLight1"/></ext><ext uri="{9260A510-F301-46a8-8635-F512D64BE5F5}" xmlns:x15="http://schemas.microsoft.com/office/spreadsheetml/2010/11/main"><x15:timelineStyles defaultTimelineStyle="TimeSlicerStyleLight1"/></ext></extLst></styleSheet>
