# Supplementary material for: Rescoring and Linearly Combining: A Highly Effective Consensus Strategy for Virtual Screening Campaigns
Source: Int J Mol Sci. 2019 Apr 26;20(9):2060. doi: 10.3390/ijms20092060 (PMC6540224; doi:10.3390/ijms20092060)
Supplement: Supplementary file 1 [file ijms-20-02060-s001.zip › ijms-462851-supplementary/xl/workbook.xml]

<?xml version="1.0" encoding="UTF-8" standalone="yes"?>
<workbook xmlns="http://schemas.openxmlformats.org/spreadsheetml/2006/main" xmlns:r="http://schemas.openxmlformats.org/officeDocument/2006/relationships" xmlns:mc="http://schemas.openxmlformats.org/markup-compatibility/2006" mc:Ignorable="x15" xmlns:x15="http://schemas.microsoft.com/office/spreadsheetml/2010/11/main"><fileVersion appName="xl" lastEdited="6" lowestEdited="6" rupBuild="14420"/><workbookPr defaultThemeVersion="153222"/><mc:AlternateContent xmlns:mc="http://schemas.openxmlformats.org/markup-compatibility/2006"><mc:Choice Requires="x15"><x15ac:absPath url="\\nova\Alessandro Pedretti\Referaggio\IJMS\_DUD\Revised version 2\" xmlns:x15ac="http://schemas.microsoft.com/office/spreadsheetml/2010/11/ac"/></mc:Choice></mc:AlternateContent><bookViews><workbookView xWindow="0" yWindow="0" windowWidth="28800" windowHeight="12045"/></bookViews><sheets><sheet name="Notes" sheetId="12" r:id="rId1"/><sheet name="Table S1" sheetId="10" r:id="rId2"/><sheet name="Table S2" sheetId="1" r:id="rId3"/><sheet name="Table S3" sheetId="2" r:id="rId4"/><sheet name="Table S4" sheetId="3" r:id="rId5"/><sheet name="Table S5" sheetId="11" r:id="rId6"/><sheet name="Table S6" sheetId="4" r:id="rId7"/><sheet name="Table S7" sheetId="5" r:id="rId8"/><sheet name="Table S8" sheetId="6" r:id="rId9"/><sheet name="Table S9" sheetId="7" r:id="rId10"/><sheet name="Table S10" sheetId="8" r:id="rId11"/><sheet name="Table S11" sheetId="9" r:id="rId12"/><sheet name="Table S12" sheetId="13" r:id="rId13"/></sheets><calcPr calcId="162913"/></workbook>
