# Supplementary material for: Rescoring and Linearly Combining: A Highly Effective Consensus Strategy for Virtual Screening Campaigns
Source: Int J Mol Sci. 2019 Apr 26;20(9):2060. doi: 10.3390/ijms20092060 (PMC6540224; doi:10.3390/ijms20092060)
Supplement: Supplementary file 1 [file ijms-20-02060-s001.zip › ijms-462851-supplementary/xl/worksheets/sheet1.xml]

<?xml version="1.0" encoding="UTF-8" standalone="yes"?>
<worksheet xmlns="http://schemas.openxmlformats.org/spreadsheetml/2006/main" xmlns:r="http://schemas.openxmlformats.org/officeDocument/2006/relationships" xmlns:mc="http://schemas.openxmlformats.org/markup-compatibility/2006" mc:Ignorable="x14ac" xmlns:x14ac="http://schemas.microsoft.com/office/spreadsheetml/2009/9/ac"><dimension ref="A1:E42"/><sheetViews><sheetView tabSelected="1" workbookViewId="0"/></sheetViews><sheetFormatPr defaultRowHeight="15" x14ac:dyDescent="0.25"/><cols><col min="1" max="1" width="48.140625" bestFit="1" customWidth="1"/><col min="3" max="3" width="15.42578125" bestFit="1" customWidth="1"/><col min="4" max="4" width="8" bestFit="1" customWidth="1"/><col min="5" max="5" width="89.140625" bestFit="1" customWidth="1"/></cols><sheetData><row r="1" spans="1:5" x14ac:dyDescent="0.25"><c r="A1" s="1" t="s"><v>492</v></c><c r="B1" s="1" t="s"><v>446</v></c></row><row r="2" spans="1:5" x14ac:dyDescent="0.25"><c r="A2" t="s"><v>444</v></c><c r="B2" t="s"><v>447</v></c></row><row r="3" spans="1:5" x14ac:dyDescent="0.25"><c r="A3" t="s"><v>445</v></c><c r="B3" t="s"><v>448</v></c></row><row r="6" spans="1:5" x14ac:dyDescent="0.25"><c r="A6" s="1" t="s"><v>426</v></c><c r="B6" s="1" t="s"><v>450</v></c><c r="C6" s="1" t="s"><v>464</v></c><c r="D6" s="1" t="s"><v>494</v></c><c r="E6" s="1" t="s"><v>446</v></c></row><row r="7" spans="1:5" x14ac:dyDescent="0.25"><c r="A7" s="8" t="s"><v>487</v></c><c r="B7" s="8" t="s"><v>490</v></c><c r="C7" s="8" t="s"><v>491</v></c><c r="D7" s="8" t="s"><v>495</v></c><c r="E7" s="8" t="s"><v>510</v></c></row><row r="8" spans="1:5" x14ac:dyDescent="0.25"><c r="A8" s="8" t="s"><v>488</v></c><c r="B8" s="8" t="s"><v>490</v></c><c r="C8" s="8" t="s"><v>491</v></c><c r="D8" s="8" t="s"><v>495</v></c><c r="E8" s="8" t="s"><v>511</v></c></row><row r="9" spans="1:5" x14ac:dyDescent="0.25"><c r="A9" s="8" t="s"><v>489</v></c><c r="B9" s="8" t="s"><v>490</v></c><c r="C9" s="8" t="s"><v>491</v></c><c r="D9" s="8" t="s"><v>495</v></c><c r="E9" s="8" t="s"><v>509</v></c></row><row r="10" spans="1:5" x14ac:dyDescent="0.25"><c r="A10" s="8" t="s"><v>474</v></c><c r="B10" s="8" t="s"><v>457</v></c><c r="C10" s="8" t="s"><v>474</v></c><c r="D10" s="8" t="s"><v>495</v></c><c r="E10" s="8" t="s"><v>505</v></c></row><row r="11" spans="1:5" x14ac:dyDescent="0.25"><c r="A11" s="8" t="s"><v>478</v></c><c r="B11" s="8" t="s"><v>457</v></c><c r="C11" s="8" t="s"><v>478</v></c><c r="D11" s="8" t="s"><v>495</v></c><c r="E11" s="8" t="s"><v>506</v></c></row><row r="12" spans="1:5" x14ac:dyDescent="0.25"><c r="A12" s="8" t="s"><v>479</v></c><c r="B12" s="8" t="s"><v>457</v></c><c r="C12" s="8" t="s"><v>478</v></c><c r="D12" s="8" t="s"><v>495</v></c><c r="E12" s="8" t="s"><v>507</v></c></row><row r="13" spans="1:5" x14ac:dyDescent="0.25"><c r="A13" s="8" t="s"><v>480</v></c><c r="B13" s="8" t="s"><v>457</v></c><c r="C13" s="8" t="s"><v>478</v></c><c r="D13" s="8" t="s"><v>495</v></c><c r="E13" s="8" t="s"><v>508</v></c></row><row r="14" spans="1:5" x14ac:dyDescent="0.25"><c r="A14" s="8" t="s"><v>475</v></c><c r="B14" s="8" t="s"><v>457</v></c><c r="C14" s="8" t="s"><v>475</v></c><c r="D14" s="8" t="s"><v>495</v></c><c r="E14" s="8" t="s"><v>504</v></c></row><row r="15" spans="1:5" x14ac:dyDescent="0.25"><c r="A15" s="8" t="s"><v>476</v></c><c r="B15" s="8" t="s"><v>457</v></c><c r="C15" s="8" t="s"><v>476</v></c><c r="D15" s="8" t="s"><v>495</v></c><c r="E15" s="8" t="s"><v>502</v></c></row><row r="16" spans="1:5" x14ac:dyDescent="0.25"><c r="A16" s="8" t="s"><v>477</v></c><c r="B16" s="8" t="s"><v>457</v></c><c r="C16" s="8" t="s"><v>477</v></c><c r="D16" s="8" t="s"><v>495</v></c><c r="E16" s="8" t="s"><v>503</v></c></row><row r="17" spans="1:5" x14ac:dyDescent="0.25"><c r="A17" t="s"><v>458</v></c><c r="B17" t="s"><v>432</v></c><c r="C17" s="8" t="s"><v>465</v></c><c r="D17" s="8" t="s"><v>495</v></c><c r="E17" s="8" t="s"><v>523</v></c></row><row r="18" spans="1:5" x14ac:dyDescent="0.25"><c r="A18" t="s"><v>459</v></c><c r="B18" t="s"><v>432</v></c><c r="C18" s="8" t="s"><v>465</v></c><c r="D18" s="8" t="s"><v>495</v></c><c r="E18" s="8" t="s"><v>525</v></c></row><row r="19" spans="1:5" x14ac:dyDescent="0.25"><c r="A19" t="s"><v>493</v></c><c r="B19" t="s"><v>432</v></c><c r="C19" s="8" t="s"><v>465</v></c><c r="D19" s="8" t="s"><v>495</v></c><c r="E19" s="8" t="s"><v>522</v></c></row><row r="20" spans="1:5" x14ac:dyDescent="0.25"><c r="A20" t="s"><v>460</v></c><c r="B20" t="s"><v>432</v></c><c r="C20" s="8" t="s"><v>466</v></c><c r="D20" s="8" t="s"><v>495</v></c><c r="E20" s="8" t="s"><v>524</v></c></row><row r="21" spans="1:5" x14ac:dyDescent="0.25"><c r="A21" t="s"><v>461</v></c><c r="B21" t="s"><v>432</v></c><c r="C21" s="8" t="s"><v>466</v></c><c r="D21" s="8" t="s"><v>495</v></c><c r="E21" s="8" t="s"><v>528</v></c></row><row r="22" spans="1:5" x14ac:dyDescent="0.25"><c r="A22" t="s"><v>472</v></c><c r="B22" t="s"><v>432</v></c><c r="C22" s="8" t="s"><v>466</v></c><c r="D22" s="8" t="s"><v>495</v></c><c r="E22" s="8" t="s"><v>522</v></c></row><row r="23" spans="1:5" x14ac:dyDescent="0.25"><c r="A23" t="s"><v>462</v></c><c r="B23" t="s"><v>432</v></c><c r="C23" s="8" t="s"><v>467</v></c><c r="D23" s="8" t="s"><v>495</v></c><c r="E23" s="8" t="s"><v>527</v></c></row><row r="24" spans="1:5" x14ac:dyDescent="0.25"><c r="A24" t="s"><v>463</v></c><c r="B24" t="s"><v>432</v></c><c r="C24" s="8" t="s"><v>467</v></c><c r="D24" s="8" t="s"><v>495</v></c><c r="E24" s="8" t="s"><v>526</v></c></row><row r="25" spans="1:5" x14ac:dyDescent="0.25"><c r="A25" t="s"><v>473</v></c><c r="B25" t="s"><v>432</v></c><c r="C25" s="8" t="s"><v>467</v></c><c r="D25" s="8" t="s"><v>495</v></c><c r="E25" s="8" t="s"><v>522</v></c></row><row r="26" spans="1:5" x14ac:dyDescent="0.25"><c r="A26" s="8" t="s"><v>452</v></c><c r="B26" t="s"><v>432</v></c><c r="C26" s="8" t="s"><v>466</v></c><c r="D26" s="8" t="s"><v>496</v></c><c r="E26" t="s"><v>515</v></c></row><row r="27" spans="1:5" x14ac:dyDescent="0.25"><c r="A27" t="s"><v>513</v></c><c r="B27" t="s"><v>432</v></c><c r="C27" s="8" t="s"><v>466</v></c><c r="D27" s="8" t="s"><v>496</v></c><c r="E27" s="10" t="s"><v>516</v></c></row><row r="28" spans="1:5" x14ac:dyDescent="0.25"><c r="A28" t="s"><v>514</v></c><c r="B28" t="s"><v>432</v></c><c r="C28" s="8" t="s"><v>466</v></c><c r="D28" s="8" t="s"><v>496</v></c><c r="E28" s="10" t="s"><v>521</v></c></row><row r="29" spans="1:5" x14ac:dyDescent="0.25"><c r="A29" t="s"><v>451</v></c><c r="B29" t="s"><v>432</v></c><c r="C29" s="8" t="s"><v>466</v></c><c r="D29" s="8" t="s"><v>496</v></c><c r="E29" s="8" t="s"><v>517</v></c></row><row r="30" spans="1:5" x14ac:dyDescent="0.25"><c r="A30" t="s"><v>453</v></c><c r="B30" t="s"><v>432</v></c><c r="C30" s="8" t="s"><v>466</v></c><c r="D30" s="8" t="s"><v>496</v></c><c r="E30" s="8" t="s"><v>518</v></c></row><row r="31" spans="1:5" x14ac:dyDescent="0.25"><c r="A31" t="s"><v>454</v></c><c r="B31" t="s"><v>432</v></c><c r="C31" s="8" t="s"><v>466</v></c><c r="D31" s="8" t="s"><v>496</v></c><c r="E31" s="9" t="s"><v>519</v></c></row><row r="32" spans="1:5" x14ac:dyDescent="0.25"><c r="A32" t="s"><v>455</v></c><c r="B32" t="s"><v>432</v></c><c r="C32" s="8" t="s"><v>466</v></c><c r="D32" s="8" t="s"><v>496</v></c><c r="E32" s="8" t="s"><v>520</v></c></row><row r="33" spans="1:5" x14ac:dyDescent="0.25"><c r="A33" t="s"><v>449</v></c><c r="B33" t="s"><v>432</v></c><c r="C33" s="8" t="s"><v>466</v></c><c r="D33" s="8" t="s"><v>496</v></c><c r="E33" s="8" t="s"><v>512</v></c></row><row r="34" spans="1:5" x14ac:dyDescent="0.25"><c r="A34" t="s"><v>456</v></c><c r="B34" t="s"><v>457</v></c><c r="C34" s="8" t="s"><v>468</v></c><c r="D34" s="8" t="s"><v>495</v></c><c r="E34" s="8" t="s"><v>531</v></c></row><row r="35" spans="1:5" x14ac:dyDescent="0.25"><c r="A35" t="s"><v>469</v></c><c r="B35" t="s"><v>457</v></c><c r="C35" s="8" t="s"><v>468</v></c><c r="D35" s="8" t="s"><v>495</v></c><c r="E35" s="8" t="s"><v>532</v></c></row><row r="36" spans="1:5" x14ac:dyDescent="0.25"><c r="A36" t="s"><v>470</v></c><c r="B36" t="s"><v>457</v></c><c r="C36" s="8" t="s"><v>468</v></c><c r="D36" s="8" t="s"><v>495</v></c><c r="E36" s="8" t="s"><v>533</v></c></row><row r="37" spans="1:5" x14ac:dyDescent="0.25"><c r="A37" t="s"><v>471</v></c><c r="B37" t="s"><v>457</v></c><c r="C37" s="8" t="s"><v>468</v></c><c r="D37" s="8" t="s"><v>495</v></c><c r="E37" s="8" t="s"><v>534</v></c></row><row r="38" spans="1:5" x14ac:dyDescent="0.25"><c r="A38" t="s"><v>481</v></c><c r="B38" t="s"><v>486</v></c><c r="C38" s="8" t="s"><v>498</v></c><c r="D38" s="8" t="s"><v>495</v></c><c r="E38" s="8" t="s"><v>497</v></c></row><row r="39" spans="1:5" x14ac:dyDescent="0.25"><c r="A39" t="s"><v>482</v></c><c r="B39" t="s"><v>486</v></c><c r="C39" s="8" t="s"><v>499</v></c><c r="D39" s="8" t="s"><v>495</v></c><c r="E39" s="8" t="s"><v>497</v></c></row><row r="40" spans="1:5" x14ac:dyDescent="0.25"><c r="A40" t="s"><v>483</v></c><c r="B40" t="s"><v>486</v></c><c r="C40" s="8" t="s"><v>500</v></c><c r="D40" s="8" t="s"><v>495</v></c><c r="E40" s="8" t="s"><v>497</v></c></row><row r="41" spans="1:5" x14ac:dyDescent="0.25"><c r="A41" t="s"><v>484</v></c><c r="B41" t="s"><v>486</v></c><c r="C41" s="8" t="s"><v>501</v></c><c r="D41" s="8" t="s"><v>495</v></c><c r="E41" s="8" t="s"><v>529</v></c></row><row r="42" spans="1:5" x14ac:dyDescent="0.25"><c r="A42" t="s"><v>485</v></c><c r="B42" t="s"><v>486</v></c><c r="C42" s="8" t="s"><v>501</v></c><c r="D42" s="8" t="s"><v>495</v></c><c r="E42" s="8" t="s"><v>530</v></c></row></sheetData><pageMargins left="0.7" right="0.7" top="0.75" bottom="0.75" header="0.3" footer="0.3"/></worksheet>
