# Supplementary material for: Rescoring and Linearly Combining: A Highly Effective Consensus Strategy for Virtual Screening Campaigns
Source: Int J Mol Sci. 2019 Apr 26;20(9):2060. doi: 10.3390/ijms20092060 (PMC6540224; doi:10.3390/ijms20092060)
Supplement: Supplementary file 1 [file ijms-20-02060-s001.zip › ijms-462851-supplementary/xl/worksheets/sheet10.xml]

<?xml version="1.0" encoding="UTF-8" standalone="yes"?>
<worksheet xmlns="http://schemas.openxmlformats.org/spreadsheetml/2006/main" xmlns:r="http://schemas.openxmlformats.org/officeDocument/2006/relationships" xmlns:mc="http://schemas.openxmlformats.org/markup-compatibility/2006" mc:Ignorable="x14ac" xmlns:x14ac="http://schemas.microsoft.com/office/spreadsheetml/2009/9/ac"><dimension ref="A1:G41"/><sheetViews><sheetView workbookViewId="0"><pane xSplit="1" ySplit="1" topLeftCell="B2" activePane="bottomRight" state="frozen"/><selection pane="topRight" activeCell="B1" sqref="B1"/><selection pane="bottomLeft" activeCell="A2" sqref="A2"/><selection pane="bottomRight" activeCell="A2" sqref="A2"/></sheetView></sheetViews><sheetFormatPr defaultRowHeight="15" x14ac:dyDescent="0.25"/><cols><col min="1" max="1" width="13.28515625" bestFit="1" customWidth="1"/><col min="2" max="4" width="6" style="7" bestFit="1" customWidth="1"/><col min="5" max="6" width="7" style="7" bestFit="1" customWidth="1"/><col min="7" max="7" width="91.85546875" bestFit="1" customWidth="1"/></cols><sheetData><row r="1" spans="1:7" x14ac:dyDescent="0.25"><c r="A1" s="1" t="s"><v>0</v></c><c r="B1" s="6" t="s"><v>427</v></c><c r="C1" s="6" t="s"><v>428</v></c><c r="D1" s="6" t="s"><v>429</v></c><c r="E1" s="6" t="s"><v>430</v></c><c r="F1" s="6" t="s"><v>431</v></c><c r="G1" s="1" t="s"><v>1</v></c></row><row r="2" spans="1:7" x14ac:dyDescent="0.25"><c r="A2" t="s"><v>2</v></c><c r="B2" s="7"><v>15.2</v></c><c r="C2" s="7"><v>9.1199999999999992</v></c><c r="D2" s="7"><v>4.9692309999999997</v></c><c r="E2" s="7"><v>3.2981129999999999</v></c><c r="F2" s="7"><v>2.0075470000000002</v></c><c r="G2" t="s"><v>214</v></c></row><row r="3" spans="1:7" x14ac:dyDescent="0.25"><c r="A3" t="s"><v>4</v></c><c r="B3" s="7"><v>3.469697</v></c><c r="C3" s="7"><v>2.775757</v></c><c r="D3" s="7"><v>2.276608</v></c><c r="E3" s="7"><v>2.3435670000000002</v></c><c r="F3" s="7"><v>1.9</v></c><c r="G3" t="s"><v>215</v></c></row><row r="4" spans="1:7" x14ac:dyDescent="0.25"><c r="A4" t="s"><v>6</v></c><c r="B4" s="7"><v>15.8125</v></c><c r="C4" s="7"><v>8.8550000000000004</v></c><c r="D4" s="7"><v>12.122918</v></c><c r="E4" s="7"><v>7.59</v></c><c r="F4" s="7"><v>4.4275000000000002</v></c><c r="G4" t="s"><v>216</v></c></row><row r="5" spans="1:7" x14ac:dyDescent="0.25"><c r="A5" t="s"><v>8</v></c><c r="B5" s="7"><v>0</v></c><c r="C5" s="7"><v>8.49</v></c><c r="D5" s="7"><v>8.0857139999999994</v></c><c r="E5" s="7"><v>6.5696430000000001</v></c><c r="F5" s="7"><v>3.790178</v></c><c r="G5" t="s"><v>217</v></c></row><row r="6" spans="1:7" x14ac:dyDescent="0.25"><c r="A6" t="s"><v>10</v></c><c r="B6" s="7"><v>19.6875</v></c><c r="C6" s="7"><v>15.46875</v></c><c r="D6" s="7"><v>7.6704549999999996</v></c><c r="E6" s="7"><v>4.3465910000000001</v></c><c r="F6" s="7"><v>3</v></c><c r="G6" t="s"><v>218</v></c></row><row r="7" spans="1:7" x14ac:dyDescent="0.25"><c r="A7" t="s"><v>11</v></c><c r="B7" s="7"><v>7.0434780000000003</v></c><c r="C7" s="7"><v>9.6847829999999995</v></c><c r="D7" s="7"><v>6.8673919999999997</v></c><c r="E7" s="7"><v>5.1304350000000003</v></c><c r="F7" s="7"><v>2.6956519999999999</v></c><c r="G7" t="s"><v>219</v></c></row><row r="8" spans="1:7" x14ac:dyDescent="0.25"><c r="A8" t="s"><v>13</v></c><c r="B8" s="7"><v>8.3504760000000005</v></c><c r="C8" s="7"><v>5.2190479999999999</v></c><c r="D8" s="7"><v>4.059259</v></c><c r="E8" s="7"><v>3.0927690000000001</v></c><c r="F8" s="7"><v>2.7292269999999998</v></c><c r="G8" t="s"><v>220</v></c></row><row r="9" spans="1:7" x14ac:dyDescent="0.25"><c r="A9" t="s"><v>14</v></c><c r="B9" s="7"><v>6.6</v></c><c r="C9" s="7"><v>9.9</v></c><c r="D9" s="7"><v>13.2</v></c><c r="E9" s="7"><v>8.1230759999999993</v></c><c r="F9" s="7"><v>4.5692310000000003</v></c><c r="G9" t="s"><v>221</v></c></row><row r="10" spans="1:7" x14ac:dyDescent="0.25"><c r="A10" t="s"><v>15</v></c><c r="B10" s="7"><v>0</v></c><c r="C10" s="7"><v>3.4933329999999998</v></c><c r="D10" s="7"><v>1.3435900000000001</v></c><c r="E10" s="7"><v>1.791453</v></c><c r="F10" s="7"><v>1.679487</v></c><c r="G10" t="s"><v>222</v></c></row><row r="11" spans="1:7" x14ac:dyDescent="0.25"><c r="A11" t="s"><v>16</v></c><c r="B11" s="7"><v>20.226316000000001</v></c><c r="C11" s="7"><v>16.138017999999999</v></c><c r="D11" s="7"><v>8.9431510000000003</v></c><c r="E11" s="7"><v>5.6001159999999999</v></c><c r="F11" s="7"><v>3.5133809999999999</v></c><c r="G11" t="s"><v>223</v></c></row><row r="12" spans="1:7" x14ac:dyDescent="0.25"><c r="A12" t="s"><v>17</v></c><c r="B12" s="7"><v>16.254019</v></c><c r="C12" s="7"><v>15.238141000000001</v></c><c r="D12" s="7"><v>11.435862999999999</v></c><c r="E12" s="7"><v>7.3143079999999996</v></c><c r="F12" s="7"><v>3.9474049999999998</v></c><c r="G12" t="s"><v>224</v></c></row><row r="13" spans="1:7" x14ac:dyDescent="0.25"><c r="A13" t="s"><v>18</v></c><c r="B13" s="7"><v>14.818035999999999</v></c><c r="C13" s="7"><v>9.8539919999999999</v></c><c r="D13" s="7"><v>5.6604890000000001</v></c><c r="E13" s="7"><v>3.4229660000000002</v></c><c r="F13" s="7"><v>2.1041609999999999</v></c><c r="G13" t="s"><v>225</v></c></row><row r="14" spans="1:7" x14ac:dyDescent="0.25"><c r="A14" t="s"><v>20</v></c><c r="B14" s="7"><v>0.79780200000000001</v></c><c r="C14" s="7"><v>3.1912090000000002</v></c><c r="D14" s="7"><v>5.2743589999999996</v></c><c r="E14" s="7"><v>4.3435889999999997</v></c><c r="F14" s="7"><v>3.1967110000000001</v></c><c r="G14" t="s"><v>226</v></c></row><row r="15" spans="1:7" x14ac:dyDescent="0.25"><c r="A15" t="s"><v>21</v></c><c r="B15" s="7"><v>7.8181820000000002</v></c><c r="C15" s="7"><v>5.8636359999999996</v></c><c r="D15" s="7"><v>9.6796539999999993</v></c><c r="E15" s="7"><v>5.4545450000000004</v></c><c r="F15" s="7"><v>3</v></c><c r="G15" t="s"><v>227</v></c></row><row r="16" spans="1:7" x14ac:dyDescent="0.25"><c r="A16" t="s"><v>22</v></c><c r="B16" s="7"><v>21.073174000000002</v></c><c r="C16" s="7"><v>16.689951000000001</v></c><c r="D16" s="7"><v>9.6804880000000004</v></c><c r="E16" s="7"><v>5.6848559999999999</v></c><c r="F16" s="7"><v>3.1731799999999999</v></c><c r="G16" t="s"><v>228</v></c></row><row r="17" spans="1:7" x14ac:dyDescent="0.25"><c r="A17" t="s"><v>23</v></c><c r="B17" s="7"><v>25.875295999999999</v></c><c r="C17" s="7"><v>19.972866</v></c><c r="D17" s="7"><v>14.098718999999999</v></c><c r="E17" s="7"><v>8.0639559999999992</v></c><c r="F17" s="7"><v>4.8854629999999997</v></c><c r="G17" t="s"><v>229</v></c></row><row r="18" spans="1:7" x14ac:dyDescent="0.25"><c r="A18" t="s"><v>25</v></c><c r="B18" s="7"><v>15.466666</v></c><c r="C18" s="7"><v>13.533333000000001</v></c><c r="D18" s="7"><v>9.1393939999999994</v></c><c r="E18" s="7"><v>6.7246370000000004</v></c><c r="F18" s="7"><v>5.2115939999999998</v></c><c r="G18" t="s"><v>230</v></c></row><row r="19" spans="1:7" x14ac:dyDescent="0.25"><c r="A19" t="s"><v>26</v></c><c r="B19" s="7"><v>22.800001000000002</v></c><c r="C19" s="7"><v>17.272728000000001</v></c><c r="D19" s="7"><v>11.942857</v></c><c r="E19" s="7"><v>6.266667</v></c><c r="F19" s="7"><v>3.3333330000000001</v></c><c r="G19" t="s"><v>231</v></c></row><row r="20" spans="1:7" x14ac:dyDescent="0.25"><c r="A20" t="s"><v>27</v></c><c r="B20" s="7"><v>16.865217000000001</v></c><c r="C20" s="7"><v>9.7002550000000003</v></c><c r="D20" s="7"><v>5.9267950000000003</v></c><c r="E20" s="7"><v>4.6194139999999999</v></c><c r="F20" s="7"><v>3.2248739999999998</v></c><c r="G20" t="s"><v>232</v></c></row><row r="21" spans="1:7" x14ac:dyDescent="0.25"><c r="A21" t="s"><v>28</v></c><c r="B21" s="7"><v>21.787500000000001</v></c><c r="C21" s="7"><v>14.525</v></c><c r="D21" s="7"><v>10.768535</v></c><c r="E21" s="7"><v>6.5112069999999997</v></c><c r="F21" s="7"><v>3.5060340000000001</v></c><c r="G21" t="s"><v>233</v></c></row><row r="22" spans="1:7" s="3" customFormat="1" x14ac:dyDescent="0.25"><c r="A22" s="3" t="s"><v>29</v></c><c r="B22" s="12"><v>11.074999999999999</v></c><c r="C22" s="12"><v>7.6140619999999997</v></c><c r="D22" s="12"><v>5.7892039999999998</v></c><c r="E22" s="12"><v>3.9014199999999999</v></c><c r="F22" s="12"><v>2.3911929999999999</v></c><c r="G22" s="3" t="s"><v>537</v></c></row><row r="23" spans="1:7" x14ac:dyDescent="0.25"><c r="A23" t="s"><v>30</v></c><c r="B23" s="7"><v>25.466667000000001</v></c><c r="C23" s="7"><v>14.552381</v></c><c r="D23" s="7"><v>8.9356729999999995</v></c><c r="E23" s="7"><v>5.1380109999999997</v></c><c r="F23" s="7"><v>3.3508770000000001</v></c><c r="G23" t="s"><v>234</v></c></row><row r="24" spans="1:7" x14ac:dyDescent="0.25"><c r="A24" t="s"><v>63</v></c><c r="B24" s="7"><v>5.8888889999999998</v></c><c r="C24" s="7"><v>2.355556</v></c><c r="D24" s="7"><v>2.7179489999999999</v></c><c r="E24" s="7"><v>2.9444439999999998</v></c><c r="F24" s="7"><v>2.3333330000000001</v></c><c r="G24" t="s"><v>235</v></c></row><row r="25" spans="1:7" x14ac:dyDescent="0.25"><c r="A25" t="s"><v>31</v></c><c r="B25" s="7"><v>10.785183999999999</v></c><c r="C25" s="7"><v>11.555555</v></c><c r="D25" s="7"><v>5.8782610000000002</v></c><c r="E25" s="7"><v>3.3548390000000001</v></c><c r="F25" s="7"><v>2.076292</v></c><c r="G25" t="s"><v>236</v></c></row><row r="26" spans="1:7" x14ac:dyDescent="0.25"><c r="A26" t="s"><v>32</v></c><c r="B26" s="7"><v>22</v></c><c r="C26" s="7"><v>29.333331999999999</v></c><c r="D26" s="7"><v>23.375</v></c><c r="E26" s="7"><v>14.4375</v></c><c r="F26" s="7"><v>7.3333329999999997</v></c><c r="G26" t="s"><v>237</v></c></row><row r="27" spans="1:7" x14ac:dyDescent="0.25"><c r="A27" t="s"><v>33</v></c><c r="B27" s="7"><v>19.982856999999999</v></c><c r="C27" s="7"><v>14.602857</v></c><c r="D27" s="7"><v>7.9813179999999999</v></c><c r="E27" s="7"><v>4.6404310000000004</v></c><c r="F27" s="7"><v>3.088651</v></c><c r="G27" t="s"><v>238</v></c></row><row r="28" spans="1:7" x14ac:dyDescent="0.25"><c r="A28" t="s"><v>66</v></c><c r="B28" s="7"><v>25.92</v></c><c r="C28" s="7"><v>16.041176</v></c><c r="D28" s="7"><v>7.9116289999999996</v></c><c r="E28" s="7"><v>4.5347499999999998</v></c><c r="F28" s="7"><v>2.5801159999999999</v></c><c r="G28" t="s"><v>239</v></c></row><row r="29" spans="1:7" x14ac:dyDescent="0.25"><c r="A29" t="s"><v>35</v></c><c r="B29" s="7"><v>7.4256409999999997</v></c><c r="C29" s="7"><v>3.9780220000000002</v></c><c r="D29" s="7"><v>3.7128199999999998</v></c><c r="E29" s="7"><v>4.1769230000000004</v></c><c r="F29" s="7"><v>3.3260679999999998</v></c><c r="G29" t="s"><v>240</v></c></row><row r="30" spans="1:7" x14ac:dyDescent="0.25"><c r="A30" t="s"><v>36</v></c><c r="B30" s="7"><v>12.4</v></c><c r="C30" s="7"><v>8.4545460000000006</v></c><c r="D30" s="7"><v>5.2814810000000003</v></c><c r="E30" s="7"><v>4.0581820000000004</v></c><c r="F30" s="7"><v>2.7927930000000001</v></c><c r="G30" t="s"><v>241</v></c></row><row r="31" spans="1:7" x14ac:dyDescent="0.25"><c r="A31" t="s"><v>37</v></c><c r="B31" s="7"><v>14.648294999999999</v></c><c r="C31" s="7"><v>10.182353000000001</v></c><c r="D31" s="7"><v>4.9436970000000002</v></c><c r="E31" s="7"><v>2.6682079999999999</v></c><c r="F31" s="7"><v>1.5974139999999999</v></c><c r="G31" t="s"><v>242</v></c></row><row r="32" spans="1:7" x14ac:dyDescent="0.25"><c r="A32" t="s"><v>38</v></c><c r="B32" s="7"><v>7.7714290000000004</v></c><c r="C32" s="7"><v>6.2171430000000001</v></c><c r="D32" s="7"><v>6.5758239999999999</v></c><c r="E32" s="7"><v>6.0444440000000004</v></c><c r="F32" s="7"><v>3.8857140000000001</v></c><c r="G32" t="s"><v>243</v></c></row><row r="33" spans="1:7" x14ac:dyDescent="0.25"><c r="A33" t="s"><v>39</v></c><c r="B33" s="7"><v>13.6</v></c><c r="C33" s="7"><v>13.55294</v></c><c r="D33" s="7"><v>8.5818180000000002</v></c><c r="E33" s="7"><v>5.2494370000000004</v></c><c r="F33" s="7"><v>2.9318439999999999</v></c><c r="G33" t="s"><v>244</v></c></row><row r="34" spans="1:7" x14ac:dyDescent="0.25"><c r="A34" t="s"><v>40</v></c><c r="B34" s="7"><v>0</v></c><c r="C34" s="7"><v>5.96</v></c><c r="D34" s="7"><v>3.5476190000000001</v></c><c r="E34" s="7"><v>4.1103449999999997</v></c><c r="F34" s="7"><v>2.1886999999999999</v></c><c r="G34" t="s"><v>245</v></c></row><row r="35" spans="1:7" x14ac:dyDescent="0.25"><c r="A35" t="s"><v>41</v></c><c r="B35" s="7"><v>28.028569999999998</v></c><c r="C35" s="7"><v>21.799999</v></c><c r="D35" s="7"><v>13.702857</v></c><c r="E35" s="7"><v>7.7115650000000002</v></c><c r="F35" s="7"><v>4.0558139999999998</v></c><c r="G35" t="s"><v>246</v></c></row><row r="36" spans="1:7" x14ac:dyDescent="0.25"><c r="A36" t="s"><v>42</v></c><c r="B36" s="7"><v>20.824997</v></c><c r="C36" s="7"><v>22.949998999999998</v></c><c r="D36" s="7"><v>19.949997</v></c><c r="E36" s="7"><v>10.965</v></c><c r="F36" s="7"><v>6.1595060000000004</v></c><c r="G36" t="s"><v>247</v></c></row><row r="37" spans="1:7" x14ac:dyDescent="0.25"><c r="A37" t="s"><v>43</v></c><c r="B37" s="7"><v>22.199093000000001</v></c><c r="C37" s="7"><v>12.742858</v></c><c r="D37" s="7"><v>7.1699219999999997</v></c><c r="E37" s="7"><v>4.3944679999999998</v></c><c r="F37" s="7"><v>2.4285220000000001</v></c><c r="G37" t="s"><v>248</v></c></row><row r="38" spans="1:7" x14ac:dyDescent="0.25"><c r="A38" t="s"><v>44</v></c><c r="B38" s="7"><v>24.452629000000002</v></c><c r="C38" s="7"><v>22.857894999999999</v></c><c r="D38" s="7"><v>13.39579</v></c><c r="E38" s="7"><v>7.2294739999999997</v></c><c r="F38" s="7"><v>3.853005</v></c><c r="G38" t="s"><v>249</v></c></row><row r="39" spans="1:7" x14ac:dyDescent="0.25"><c r="A39" t="s"><v>45</v></c><c r="B39" s="7"><v>12.05</v></c><c r="C39" s="7"><v>24.1</v></c><c r="D39" s="7"><v>14.058332</v></c><c r="E39" s="7"><v>17.070833</v></c><c r="F39" s="7"><v>13.054168000000001</v></c><c r="G39" t="s"><v>250</v></c></row><row r="40" spans="1:7" x14ac:dyDescent="0.25"><c r="A40" t="s"><v>46</v></c><c r="B40" s="7"><v>5.4923080000000004</v></c><c r="C40" s="7"><v>4.8820509999999997</v></c><c r="D40" s="7"><v>2.8655520000000001</v></c><c r="E40" s="7"><v>2.3371520000000001</v></c><c r="F40" s="7"><v>1.3104450000000001</v></c><c r="G40" t="s"><v>251</v></c></row><row r="41" spans="1:7" x14ac:dyDescent="0.25"><c r="A41" t="s"><v>47</v></c><c r="B41" s="7"><v>15.653846</v></c><c r="C41" s="7"><v>10.175000000000001</v></c><c r="D41" s="7"><v>5.9484620000000001</v></c><c r="E41" s="7"><v>4.2516619999999996</v></c><c r="F41" s="7"><v>2.4736940000000001</v></c><c r="G41" t="s"><v>252</v></c></row></sheetData><pageMargins left="0.7" right="0.7" top="0.75" bottom="0.75" header="0.3" footer="0.3"/><pageSetup paperSize="9" orientation="portrait" r:id="rId1"/></worksheet>
