# Supplementary material for: Rescoring and Linearly Combining: A Highly Effective Consensus Strategy for Virtual Screening Campaigns
Source: Int J Mol Sci. 2019 Apr 26;20(9):2060. doi: 10.3390/ijms20092060 (PMC6540224; doi:10.3390/ijms20092060)
Supplement: Supplementary file 1 [file ijms-20-02060-s001.zip › ijms-462851-supplementary/xl/worksheets/sheet11.xml]

<?xml version="1.0" encoding="UTF-8" standalone="yes"?>
<worksheet xmlns="http://schemas.openxmlformats.org/spreadsheetml/2006/main" xmlns:r="http://schemas.openxmlformats.org/officeDocument/2006/relationships" xmlns:mc="http://schemas.openxmlformats.org/markup-compatibility/2006" mc:Ignorable="x14ac" xmlns:x14ac="http://schemas.microsoft.com/office/spreadsheetml/2009/9/ac"><dimension ref="A1:L41"/><sheetViews><sheetView workbookViewId="0"><pane xSplit="1" ySplit="1" topLeftCell="B2" activePane="bottomRight" state="frozen"/><selection pane="topRight" activeCell="B1" sqref="B1"/><selection pane="bottomLeft" activeCell="A2" sqref="A2"/><selection pane="bottomRight" activeCell="A2" sqref="A2"/></sheetView></sheetViews><sheetFormatPr defaultRowHeight="15" x14ac:dyDescent="0.25"/><cols><col min="1" max="1" width="13.28515625" bestFit="1" customWidth="1"/><col min="2" max="4" width="6" style="7" bestFit="1" customWidth="1"/><col min="5" max="6" width="7" style="7" bestFit="1" customWidth="1"/><col min="7" max="7" width="129.42578125" bestFit="1" customWidth="1"/><col min="8" max="8" width="10" bestFit="1" customWidth="1"/><col min="9" max="12" width="9" bestFit="1" customWidth="1"/></cols><sheetData><row r="1" spans="1:12" x14ac:dyDescent="0.25"><c r="A1" s="1" t="s"><v>0</v></c><c r="B1" s="6" t="s"><v>427</v></c><c r="C1" s="6" t="s"><v>428</v></c><c r="D1" s="6" t="s"><v>429</v></c><c r="E1" s="6" t="s"><v>430</v></c><c r="F1" s="6" t="s"><v>431</v></c><c r="G1" s="1" t="s"><v>1</v></c><c r="H1" s="1"/><c r="I1" s="1"/><c r="J1" s="1"/><c r="K1" s="1"/><c r="L1" s="1"/></row><row r="2" spans="1:12" x14ac:dyDescent="0.25"><c r="A2" t="s"><v>2</v></c><c r="B2" s="7"><v>22.916924000000002</v></c><c r="C2" s="7"><v>15.55077</v></c><c r="D2" s="7"><v>8.8142010000000006</v></c><c r="E2" s="7"><v>6.1770680000000002</v></c><c r="F2" s="7"><v>3.7062409999999999</v></c><c r="G2" t="s"><v>253</v></c></row><row r="3" spans="1:12" x14ac:dyDescent="0.25"><c r="A3" t="s"><v>4</v></c><c r="B3" s="7"><v>18.835497</v></c><c r="C3" s="7"><v>12.639611</v></c><c r="D3" s="7"><v>7.1741859999999997</v></c><c r="E3" s="7"><v>4.065372</v></c><c r="F3" s="7"><v>2.3809520000000002</v></c><c r="G3" t="s"><v>254</v></c></row><row r="4" spans="1:12" x14ac:dyDescent="0.25"><c r="A4" t="s"><v>6</v></c><c r="B4" s="7"><v>14.055554000000001</v></c><c r="C4" s="7"><v>7.8711099999999998</v></c><c r="D4" s="7"><v>8.9018519999999999</v></c><c r="E4" s="7"><v>5.1724439999999996</v></c><c r="F4" s="7"><v>3.036</v></c><c r="G4" s="3" t="s"><v>535</v></c></row><row r="5" spans="1:12" x14ac:dyDescent="0.25"><c r="A5" t="s"><v>8</v></c><c r="B5" s="7"><v>21.225000000000001</v></c><c r="C5" s="7"><v>12.734999999999999</v></c><c r="D5" s="7"><v>6.0642849999999999</v></c><c r="E5" s="7"><v>3.2848220000000001</v></c><c r="F5" s="7"><v>1.76875</v></c><c r="G5" t="s"><v>255</v></c></row><row r="6" spans="1:12" x14ac:dyDescent="0.25"><c r="A6" t="s"><v>10</v></c><c r="B6" s="7"><v>14.0625</v></c><c r="C6" s="7"><v>8.4375</v></c><c r="D6" s="7"><v>4.0909089999999999</v></c><c r="E6" s="7"><v>3.0681820000000002</v></c><c r="F6" s="7"><v>2.125</v></c><c r="G6" t="s"><v>256</v></c></row><row r="7" spans="1:12" x14ac:dyDescent="0.25"><c r="A7" t="s"><v>11</v></c><c r="B7" s="7"><v>13.289063000000001</v></c><c r="C7" s="7"><v>9.4921880000000005</v></c><c r="D7" s="7"><v>5.3156249999999998</v></c><c r="E7" s="7"><v>3.0625</v></c><c r="F7" s="7"><v>2.21875</v></c><c r="G7" t="s"><v>257</v></c></row><row r="8" spans="1:12" x14ac:dyDescent="0.25"><c r="A8" t="s"><v>13</v></c><c r="B8" s="7"><v>25.573333999999999</v></c><c r="C8" s="7"><v>20.093333999999999</v></c><c r="D8" s="7"><v>10.824691</v></c><c r="E8" s="7"><v>5.9761309999999996</v></c><c r="F8" s="7"><v>3.1840980000000001</v></c><c r="G8" t="s"><v>258</v></c></row><row r="9" spans="1:12" x14ac:dyDescent="0.25"><c r="A9" t="s"><v>14</v></c><c r="B9" s="7"><v>6.6</v></c><c r="C9" s="7"><v>3.3</v></c><c r="D9" s="7"><v>4.4000000000000004</v></c><c r="E9" s="7"><v>3.046154</v></c><c r="F9" s="7"><v>2.7923079999999998</v></c><c r="G9" t="s"><v>259</v></c></row><row r="10" spans="1:12" x14ac:dyDescent="0.25"><c r="A10" t="s"><v>15</v></c><c r="B10" s="7"><v>21.833334000000001</v></c><c r="C10" s="7"><v>13.973333</v></c><c r="D10" s="7"><v>6.0461539999999996</v></c><c r="E10" s="7"><v>3.526923</v></c><c r="F10" s="7"><v>2.0993590000000002</v></c><c r="G10" t="s"><v>260</v></c></row><row r="11" spans="1:12" x14ac:dyDescent="0.25"><c r="A11" t="s"><v>16</v></c><c r="B11"><v>30.891102</v></c><c r="C11" s="7"><v>21.145695</v></c><c r="D11" s="7"><v>8.8796599999999994</v></c><c r="E11" s="11"><v>4.7673589999999999</v></c><c r="F11" s="7"><v>2.4928560000000002</v></c><c r="G11" s="3" t="s"><v>536</v></c></row><row r="12" spans="1:12" x14ac:dyDescent="0.25"><c r="A12" t="s"><v>17</v></c><c r="B12" s="7"><v>34.529781</v></c><c r="C12" s="7"><v>26.933229000000001</v></c><c r="D12" s="7"><v>13.121318</v></c><c r="E12" s="7"><v>7.0440750000000003</v></c><c r="F12" s="7"><v>3.7464810000000002</v></c><c r="G12" t="s"><v>261</v></c></row><row r="13" spans="1:12" x14ac:dyDescent="0.25"><c r="A13" t="s"><v>18</v></c><c r="B13" s="7"><v>10.884719</v></c><c r="C13" s="7"><v>6.3249040000000001</v></c><c r="D13" s="7"><v>3.5007609999999998</v></c><c r="E13" s="7"><v>2.39758</v></c><c r="F13" s="7"><v>1.706253</v></c><c r="G13" s="3" t="s"><v>262</v></c></row><row r="14" spans="1:12" x14ac:dyDescent="0.25"><c r="A14" t="s"><v>20</v></c><c r="B14" s="7"><v>17.631428</v></c><c r="C14" s="7"><v>13.482858999999999</v></c><c r="D14" s="7"><v>7.6633329999999997</v></c><c r="E14" s="7"><v>4.9408339999999997</v></c><c r="F14" s="7"><v>2.8539310000000002</v></c><c r="G14" t="s"><v>263</v></c></row><row r="15" spans="1:12" x14ac:dyDescent="0.25"><c r="A15" t="s"><v>21</v></c><c r="B15" s="7"><v>19.846153000000001</v></c><c r="C15" s="7"><v>13.230769</v></c><c r="D15" s="7"><v>10.080586</v></c><c r="E15" s="7"><v>6.3076920000000003</v></c><c r="F15" s="7"><v>3.692307</v></c><c r="G15" t="s"><v>264</v></c></row><row r="16" spans="1:12" x14ac:dyDescent="0.25"><c r="A16" t="s"><v>22</v></c><c r="B16" s="7"><v>22.707691000000001</v></c><c r="C16" s="7"><v>15.950768999999999</v></c><c r="D16" s="7"><v>6.9576929999999999</v></c><c r="E16" s="7"><v>3.761002</v></c><c r="F16" s="7"><v>2.0785269999999998</v></c><c r="G16" t="s"><v>265</v></c></row><row r="17" spans="1:7" x14ac:dyDescent="0.25"><c r="A17" t="s"><v>23</v></c><c r="B17" s="7"><v>27.561405000000001</v></c><c r="C17" s="7"><v>19.73752</v></c><c r="D17" s="7"><v>11.130566999999999</v></c><c r="E17" s="7"><v>6.5304729999999998</v></c><c r="F17" s="7"><v>3.6338919999999999</v></c><c r="G17" t="s"><v>266</v></c></row><row r="18" spans="1:7" x14ac:dyDescent="0.25"><c r="A18" t="s"><v>25</v></c><c r="B18" s="7"><v>29</v></c><c r="C18" s="7"><v>27.550001000000002</v></c><c r="D18" s="7"><v>18.454546000000001</v></c><c r="E18" s="7"><v>9.3304349999999996</v></c><c r="F18" s="7"><v>4.6652170000000002</v></c><c r="G18" t="s"><v>267</v></c></row><row r="19" spans="1:7" x14ac:dyDescent="0.25"><c r="A19" t="s"><v>26</v></c><c r="B19" s="7"><v>39.899997999999997</v></c><c r="C19" s="7"><v>32.818179999999998</v></c><c r="D19" s="7"><v>17.642859000000001</v></c><c r="E19" s="7"><v>9.1666670000000003</v></c><c r="F19" s="7"><v>5.25</v></c><c r="G19" t="s"><v>268</v></c></row><row r="20" spans="1:7" x14ac:dyDescent="0.25"><c r="A20" t="s"><v>27</v></c><c r="B20" s="7"><v>41.902779000000002</v></c><c r="C20" s="7"><v>27.043139</v></c><c r="D20" s="7"><v>13.80982</v></c><c r="E20" s="7"><v>7.6844970000000004</v></c><c r="F20" s="7"><v>4.2320419999999999</v></c><c r="G20" t="s"><v>269</v></c></row><row r="21" spans="1:7" x14ac:dyDescent="0.25"><c r="A21" t="s"><v>28</v></c><c r="B21" s="7"><v>32.178463000000001</v></c><c r="C21" s="7"><v>21.939861000000001</v></c><c r="D21" s="7"><v>11.712467999999999</v></c><c r="E21" s="7"><v>7.8596820000000003</v></c><c r="F21" s="7"><v>4.4692309999999997</v></c><c r="G21" t="s"><v>270</v></c></row><row r="22" spans="1:7" x14ac:dyDescent="0.25"><c r="A22" t="s"><v>29</v></c><c r="B22" s="7"><v>20.136364</v></c><c r="C22" s="7"><v>11.075001</v></c><c r="D22" s="7"><v>6.9561979999999997</v></c><c r="E22" s="7"><v>4.5764459999999998</v></c><c r="F22" s="7"><v>3.2950409999999999</v></c><c r="G22" t="s"><v>271</v></c></row><row r="23" spans="1:7" x14ac:dyDescent="0.25"><c r="A23" t="s"><v>30</v></c><c r="B23" s="7"><v>22.283331</v></c><c r="C23" s="7"><v>15.007142</v></c><c r="D23" s="7"><v>8.0421049999999994</v></c><c r="E23" s="7"><v>6.2828949999999999</v></c><c r="F23" s="7"><v>3.7697370000000001</v></c><c r="G23" t="s"><v>272</v></c></row><row r="24" spans="1:7" x14ac:dyDescent="0.25"><c r="A24" t="s"><v>63</v></c><c r="B24" s="7"><v>26.5</v></c><c r="C24" s="7"><v>10.599999</v></c><c r="D24" s="7"><v>4.0769229999999999</v></c><c r="E24" s="7"><v>2.0384609999999999</v></c><c r="F24" s="7"><v>2.5</v></c><c r="G24" t="s"><v>273</v></c></row><row r="25" spans="1:7" x14ac:dyDescent="0.25"><c r="A25" t="s"><v>31</v></c><c r="B25" s="7"><v>12.910342999999999</v></c><c r="C25" s="7"><v>12.193104</v></c><c r="D25" s="7"><v>6.1745130000000001</v></c><c r="E25" s="7"><v>3.6093440000000001</v></c><c r="F25" s="7"><v>2.3818549999999998</v></c><c r="G25" t="s"><v>274</v></c></row><row r="26" spans="1:7" x14ac:dyDescent="0.25"><c r="A26" t="s"><v>32</v></c><c r="B26" s="7"><v>33</v></c><c r="C26" s="7"><v>18.333331999999999</v></c><c r="D26" s="7"><v>8.25</v></c><c r="E26" s="7"><v>7.5625</v></c><c r="F26" s="7"><v>6.6666660000000002</v></c><c r="G26" t="s"><v>275</v></c></row><row r="27" spans="1:7" x14ac:dyDescent="0.25"><c r="A27" t="s"><v>33</v></c><c r="B27" s="7"><v>6.7249999999999996</v></c><c r="C27" s="7"><v>5.38</v></c><c r="D27" s="7"><v>6.2076919999999998</v></c><c r="E27" s="7"><v>3.806603</v></c><c r="F27" s="7"><v>2.7025700000000001</v></c><c r="G27" t="s"><v>276</v></c></row><row r="28" spans="1:7" x14ac:dyDescent="0.25"><c r="A28" t="s"><v>66</v></c><c r="B28" s="7"><v>4.8790589999999998</v></c><c r="C28" s="7"><v>3.7370239999999999</v></c><c r="D28" s="7"><v>2.7775650000000001</v></c><c r="E28" s="7"><v>2.472496</v></c><c r="F28" s="7"><v>1.736634</v></c><c r="G28" t="s"><v>277</v></c></row><row r="29" spans="1:7" x14ac:dyDescent="0.25"><c r="A29" t="s"><v>35</v></c><c r="B29" s="7"><v>45.25</v></c><c r="C29" s="7"><v>32.321429999999999</v></c><c r="D29" s="7"><v>15.586112</v></c><c r="E29" s="7"><v>10.558332</v></c><c r="F29" s="7"><v>5.279166</v></c><c r="G29" t="s"><v>278</v></c></row><row r="30" spans="1:7" x14ac:dyDescent="0.25"><c r="A30" t="s"><v>36</v></c><c r="B30" s="7"><v>33.479999999999997</v></c><c r="C30" s="7"><v>21.136361999999998</v></c><c r="D30" s="7"><v>10.333333</v></c><c r="E30" s="7"><v>5.749091</v></c><c r="F30" s="7"><v>3.4351349999999998</v></c><c r="G30" t="s"><v>279</v></c></row><row r="31" spans="1:7" x14ac:dyDescent="0.25"><c r="A31" t="s"><v>37</v></c><c r="B31" s="7"><v>18.101959000000001</v></c><c r="C31" s="7"><v>10.559476</v></c><c r="D31" s="7"><v>5.0692500000000003</v></c><c r="E31" s="7"><v>2.8164419999999999</v></c><c r="F31" s="7"><v>1.9085099999999999</v></c><c r="G31" t="s"><v>280</v></c></row><row r="32" spans="1:7" x14ac:dyDescent="0.25"><c r="A32" t="s"><v>38</v></c><c r="B32" s="7"><v>19.781818000000001</v></c><c r="C32" s="7"><v>16.814547000000001</v></c><c r="D32" s="7"><v>9.5104900000000008</v></c><c r="E32" s="7"><v>5.3117850000000004</v></c><c r="F32" s="7"><v>3.1138050000000002</v></c><c r="G32" t="s"><v>281</v></c></row><row r="33" spans="1:7" x14ac:dyDescent="0.25"><c r="A33" t="s"><v>39</v></c><c r="B33" s="7"><v>19.600000000000001</v></c><c r="C33" s="7"><v>16.690194999999999</v></c><c r="D33" s="7"><v>11.539394</v></c><c r="E33" s="7"><v>6.8794000000000004</v></c><c r="F33" s="7"><v>4.0461819999999999</v></c><c r="G33" t="s"><v>282</v></c></row><row r="34" spans="1:7" x14ac:dyDescent="0.25"><c r="A34" t="s"><v>40</v></c><c r="B34" s="7"><v>47.68</v></c><c r="C34" s="7"><v>38.143996999999999</v></c><c r="D34" s="7"><v>17.879999000000002</v></c><c r="E34" s="7"><v>10.275862</v></c><c r="F34" s="7"><v>5.656949</v></c><c r="G34" t="s"><v>283</v></c></row><row r="35" spans="1:7" x14ac:dyDescent="0.25"><c r="A35" t="s"><v>41</v></c><c r="B35" s="7"><v>49.049999</v></c><c r="C35" s="7"><v>35.424999</v></c><c r="D35" s="7"><v>23.98</v></c><c r="E35" s="7"><v>12.976190000000001</v></c><c r="F35" s="7"><v>6.8441859999999997</v></c><c r="G35" t="s"><v>284</v></c></row><row r="36" spans="1:7" x14ac:dyDescent="0.25"><c r="A36" t="s"><v>42</v></c><c r="B36" s="7"><v>17.309090000000001</v></c><c r="C36" s="7"><v>14.836364</v></c><c r="D36" s="7"><v>7.6363640000000004</v></c><c r="E36" s="7"><v>5.9345460000000001</v></c><c r="F36" s="7"><v>3.839693</v></c><c r="G36" t="s"><v>285</v></c></row><row r="37" spans="1:7" x14ac:dyDescent="0.25"><c r="A37" t="s"><v>43</v></c><c r="B37" s="7"><v>23.12989</v></c><c r="C37" s="7"><v>16.227637999999999</v></c><c r="D37" s="7"><v>7.7725289999999996</v></c><c r="E37" s="7"><v>4.1726210000000004</v></c><c r="F37" s="7"><v>2.3317589999999999</v></c><c r="G37" t="s"><v>286</v></c></row><row r="38" spans="1:7" x14ac:dyDescent="0.25"><c r="A38" t="s"><v>44</v></c><c r="B38" s="7"><v>23.389472999999999</v></c><c r="C38" s="7"><v>19.668420999999999</v></c><c r="D38" s="7"><v>12.970526</v></c><c r="E38" s="7"><v>7.0168419999999996</v></c><c r="F38" s="7"><v>4.5919379999999999</v></c><c r="G38" t="s"><v>287</v></c></row><row r="39" spans="1:7" x14ac:dyDescent="0.25"><c r="A39" t="s"><v>45</v></c><c r="B39" s="7"><v>40.166663999999997</v></c><c r="C39" s="7"><v>32.133330999999998</v></c><c r="D39" s="7"><v>16.736108999999999</v></c><c r="E39" s="7"><v>8.3680540000000008</v></c><c r="F39" s="7"><v>4.1840270000000004</v></c><c r="G39" t="s"><v>288</v></c></row><row r="40" spans="1:7" x14ac:dyDescent="0.25"><c r="A40" t="s"><v>46</v></c><c r="B40" s="7"><v>38.674999</v></c><c r="C40" s="7"><v>30.411107999999999</v></c><c r="D40" s="7"><v>19.143478000000002</v></c><c r="E40" s="7"><v>10.634043</v></c><c r="F40" s="7"><v>6.5136839999999996</v></c><c r="G40" t="s"><v>289</v></c></row><row r="41" spans="1:7" x14ac:dyDescent="0.25"><c r="A41" t="s"><v>47</v></c><c r="B41" s="7"><v>24.42</v></c><c r="C41" s="7"><v>21.876251</v></c><c r="D41" s="7"><v>11.803000000000001</v></c><c r="E41" s="7"><v>7.3360500000000002</v></c><c r="F41" s="7"><v>4.2207410000000003</v></c><c r="G41" t="s"><v>290</v></c></row></sheetData><pageMargins left="0.7" right="0.7" top="0.75" bottom="0.75" header="0.3" footer="0.3"/><pageSetup paperSize="9" orientation="portrait" r:id="rId1"/></worksheet>
