# Supplementary material for: Rescoring and Linearly Combining: A Highly Effective Consensus Strategy for Virtual Screening Campaigns
Source: Int J Mol Sci. 2019 Apr 26;20(9):2060. doi: 10.3390/ijms20092060 (PMC6540224; doi:10.3390/ijms20092060)
Supplement: Supplementary file 1 [file ijms-20-02060-s001.zip › ijms-462851-supplementary/xl/worksheets/sheet12.xml]

<?xml version="1.0" encoding="UTF-8" standalone="yes"?>
<worksheet xmlns="http://schemas.openxmlformats.org/spreadsheetml/2006/main" xmlns:r="http://schemas.openxmlformats.org/officeDocument/2006/relationships" xmlns:mc="http://schemas.openxmlformats.org/markup-compatibility/2006" mc:Ignorable="x14ac" xmlns:x14ac="http://schemas.microsoft.com/office/spreadsheetml/2009/9/ac"><dimension ref="A1:L41"/><sheetViews><sheetView workbookViewId="0"><pane xSplit="1" ySplit="1" topLeftCell="B2" activePane="bottomRight" state="frozen"/><selection pane="topRight" activeCell="B1" sqref="B1"/><selection pane="bottomLeft" activeCell="A2" sqref="A2"/><selection pane="bottomRight" activeCell="A2" sqref="A2"/></sheetView></sheetViews><sheetFormatPr defaultRowHeight="15" x14ac:dyDescent="0.25"/><cols><col min="1" max="1" width="13.28515625" bestFit="1" customWidth="1"/><col min="2" max="4" width="6" style="7" bestFit="1" customWidth="1"/><col min="5" max="6" width="7" style="7" bestFit="1" customWidth="1"/><col min="7" max="7" width="135" bestFit="1" customWidth="1"/><col min="8" max="10" width="10" bestFit="1" customWidth="1"/><col min="11" max="12" width="9" bestFit="1" customWidth="1"/></cols><sheetData><row r="1" spans="1:12" x14ac:dyDescent="0.25"><c r="A1" s="1" t="s"><v>0</v></c><c r="B1" s="6" t="s"><v>427</v></c><c r="C1" s="6" t="s"><v>428</v></c><c r="D1" s="6" t="s"><v>429</v></c><c r="E1" s="6" t="s"><v>430</v></c><c r="F1" s="6" t="s"><v>431</v></c><c r="G1" s="1" t="s"><v>1</v></c><c r="H1" s="1"/><c r="I1" s="1"/><c r="J1" s="1"/><c r="K1" s="1"/><c r="L1" s="1"/></row><row r="2" spans="1:12" x14ac:dyDescent="0.25"><c r="A2" t="s"><v>2</v></c><c r="B2" s="7"><v>32.738461000000001</v></c><c r="C2" s="7"><v>20.461538000000001</v></c><c r="D2" s="7"><v>10.388165000000001</v></c><c r="E2" s="7"><v>5.559361</v></c><c r="F2" s="7"><v>3.1657470000000001</v></c><c r="G2" t="s"><v>291</v></c></row><row r="3" spans="1:12" x14ac:dyDescent="0.25"><c r="A3" t="s"><v>4</v></c><c r="B3" s="7"><v>14.695187000000001</v></c><c r="C3" s="7"><v>10.409091</v></c><c r="D3" s="7"><v>5.3173380000000003</v></c><c r="E3" s="7"><v>3.1904029999999999</v></c><c r="F3" s="7"><v>2.1470590000000001</v></c><c r="G3" t="s"><v>292</v></c></row><row r="4" spans="1:12" x14ac:dyDescent="0.25"><c r="A4" t="s"><v>6</v></c><c r="B4" s="7"><v>33.733333999999999</v></c><c r="C4" s="7"><v>25.299999</v></c><c r="D4" s="7"><v>15.46111</v></c><c r="E4" s="7"><v>9.1080000000000005</v></c><c r="F4" s="7"><v>4.5540000000000003</v></c><c r="G4" t="s"><v>293</v></c></row><row r="5" spans="1:12" x14ac:dyDescent="0.25"><c r="A5" t="s"><v>8</v></c><c r="B5" s="7"><v>16.171429</v></c><c r="C5" s="7"><v>11.32</v></c><c r="D5" s="7"><v>6.3530610000000003</v></c><c r="E5" s="7"><v>4.3316319999999999</v></c><c r="F5" s="7"><v>2.4545919999999999</v></c><c r="G5" t="s"><v>294</v></c></row><row r="6" spans="1:12" x14ac:dyDescent="0.25"><c r="A6" t="s"><v>10</v></c><c r="B6" s="7"><v>22.499998000000001</v></c><c r="C6" s="7"><v>13.499999000000001</v></c><c r="D6" s="7"><v>13.090909999999999</v></c><c r="E6" s="7"><v>11.454545</v></c><c r="F6" s="7"><v>6.199999</v></c><c r="G6" t="s"><v>295</v></c></row><row r="7" spans="1:12" x14ac:dyDescent="0.25"><c r="A7" t="s"><v>11</v></c><c r="B7" s="7"><v>65.8125</v></c><c r="C7" s="7"><v>46.828125</v></c><c r="D7" s="7"><v>27.84375</v></c><c r="E7" s="7"><v>15.5</v></c><c r="F7" s="7"><v>8.125</v></c><c r="G7" t="s"><v>296</v></c></row><row r="8" spans="1:12" x14ac:dyDescent="0.25"><c r="A8" t="s"><v>13</v></c><c r="B8" s="7"><v>27.077646000000001</v></c><c r="C8" s="7"><v>18.696470000000001</v></c><c r="D8" s="7"><v>9.5511979999999994</v></c><c r="E8" s="7"><v>5.133769</v></c><c r="F8" s="7"><v>3.0756610000000002</v></c><c r="G8" t="s"><v>297</v></c></row><row r="9" spans="1:12" x14ac:dyDescent="0.25"><c r="A9" t="s"><v>14</v></c><c r="B9" s="7"><v>13.2</v></c><c r="C9" s="7"><v>16.5</v></c><c r="D9" s="7"><v>14.3</v></c><c r="E9" s="7"><v>8.6307690000000008</v></c><c r="F9" s="7"><v>4.3153839999999999</v></c><c r="G9" t="s"><v>298</v></c></row><row r="10" spans="1:12" x14ac:dyDescent="0.25"><c r="A10" t="s"><v>15</v></c><c r="B10" s="7"><v>19.054544</v></c><c r="C10" s="7"><v>13.338181000000001</v></c><c r="D10" s="7"><v>6.5958040000000002</v></c><c r="E10" s="7"><v>4.763636</v></c><c r="F10" s="7"><v>2.381818</v></c><c r="G10" t="s"><v>299</v></c></row><row r="11" spans="1:12" x14ac:dyDescent="0.25"><c r="A11" t="s"><v>16</v></c><c r="B11" s="7"><v>32.280383999999998</v></c><c r="C11" s="7"><v>18.694019000000001</v></c><c r="D11" s="7"><v>10.432385999999999</v></c><c r="E11" s="7"><v>6.6920929999999998</v></c><c r="F11" s="7"><v>3.9727990000000002</v></c><c r="G11" s="3" t="s"><v>300</v></c></row><row r="12" spans="1:12" x14ac:dyDescent="0.25"><c r="A12" t="s"><v>17</v></c><c r="B12" s="7"><v>38.649120000000003</v></c><c r="C12" s="7"><v>36.189632000000003</v></c><c r="D12" s="7"><v>18.902933000000001</v></c><c r="E12" s="7"><v>9.5217369999999999</v></c><c r="F12" s="7"><v>4.7784360000000001</v></c><c r="G12" s="3" t="s"><v>301</v></c></row><row r="13" spans="1:12" x14ac:dyDescent="0.25"><c r="A13" t="s"><v>18</v></c><c r="B13" s="7"><v>17.626208999999999</v></c><c r="C13" s="7"><v>11.331132999999999</v></c><c r="D13" s="7"><v>6.1272060000000002</v></c><c r="E13" s="7"><v>3.874968</v></c><c r="F13" s="7"><v>2.4340959999999998</v></c><c r="G13" s="3" t="s"><v>302</v></c></row><row r="14" spans="1:12" x14ac:dyDescent="0.25"><c r="A14" t="s"><v>20</v></c><c r="B14" s="7"><v>22.718364999999999</v></c><c r="C14" s="7"><v>19.755103999999999</v></c><c r="D14" s="7"><v>10.371428</v></c><c r="E14" s="7"><v>5.7619049999999996</v></c><c r="F14" s="7"><v>3.52867</v></c><c r="G14" t="s"><v>303</v></c></row><row r="15" spans="1:12" x14ac:dyDescent="0.25"><c r="A15" t="s"><v>21</v></c><c r="B15" s="7"><v>16.125</v></c><c r="C15" s="7"><v>14.78125</v></c><c r="D15" s="7"><v>9.4702380000000002</v></c><c r="E15" s="7"><v>6.875</v></c><c r="F15" s="7"><v>3.5</v></c><c r="G15" t="s"><v>304</v></c></row><row r="16" spans="1:12" x14ac:dyDescent="0.25"><c r="A16" t="s"><v>22</v></c><c r="B16" s="7"><v>23.363264000000001</v></c><c r="C16" s="7"><v>21.793959000000001</v></c><c r="D16" s="7"><v>12.728571000000001</v></c><c r="E16" s="7"><v>6.8070240000000002</v></c><c r="F16" s="7"><v>3.7988499999999998</v></c><c r="G16" t="s"><v>305</v></c></row><row r="17" spans="1:7" x14ac:dyDescent="0.25"><c r="A17" t="s"><v>23</v></c><c r="B17" s="7"><v>36.074814000000003</v></c><c r="C17" s="7"><v>27.872579999999999</v></c><c r="D17" s="7"><v>14.322507</v></c><c r="E17" s="7"><v>7.6715499999999999</v></c><c r="F17" s="7"><v>4.1971160000000003</v></c><c r="G17" t="s"><v>306</v></c></row><row r="18" spans="1:7" x14ac:dyDescent="0.25"><c r="A18" t="s"><v>25</v></c><c r="B18" s="7"><v>25.777777</v></c><c r="C18" s="7"><v>25.777777</v></c><c r="D18" s="7"><v>20.622223000000002</v></c><c r="E18" s="7"><v>9.8628020000000003</v></c><c r="F18" s="7"><v>4.9314010000000001</v></c><c r="G18" t="s"><v>307</v></c></row><row r="19" spans="1:7" x14ac:dyDescent="0.25"><c r="A19" t="s"><v>26</v></c><c r="B19" s="7"><v>27.142856999999999</v></c><c r="C19" s="7"><v>23.194804999999999</v></c><c r="D19" s="7"><v>12.214286</v></c><c r="E19" s="7"><v>6.9523809999999999</v></c><c r="F19" s="7"><v>3.6190470000000001</v></c><c r="G19" t="s"><v>308</v></c></row><row r="20" spans="1:7" x14ac:dyDescent="0.25"><c r="A20" t="s"><v>27</v></c><c r="B20" s="7"><v>41.965786000000001</v></c><c r="C20" s="7"><v>33.626002999999997</v></c><c r="D20" s="7"><v>15.615176999999999</v></c><c r="E20" s="7"><v>8.8626690000000004</v></c><c r="F20" s="7"><v>4.7478579999999999</v></c><c r="G20" t="s"><v>309</v></c></row><row r="21" spans="1:7" x14ac:dyDescent="0.25"><c r="A21" t="s"><v>28</v></c><c r="B21" s="7"><v>35.634666000000003</v></c><c r="C21" s="7"><v>27.465456</v></c><c r="D21" s="7"><v>13.356322</v></c><c r="E21" s="7"><v>7.2124139999999999</v></c><c r="F21" s="7"><v>3.8733330000000001</v></c><c r="G21" t="s"><v>310</v></c></row><row r="22" spans="1:7" x14ac:dyDescent="0.25"><c r="A22" t="s"><v>29</v></c><c r="B22" s="7"><v>17.038461999999999</v></c><c r="C22" s="7"><v>10.223077</v></c><c r="D22" s="7"><v>5.5762239999999998</v></c><c r="E22" s="7"><v>4.0272730000000001</v></c><c r="F22" s="7"><v>3.0204550000000001</v></c><c r="G22" t="s"><v>311</v></c></row><row r="23" spans="1:7" x14ac:dyDescent="0.25"><c r="A23" t="s"><v>30</v></c><c r="B23" s="7"><v>29.711109</v></c><c r="C23" s="7"><v>20.009523000000002</v></c><c r="D23" s="7"><v>9.0473689999999998</v></c><c r="E23" s="7"><v>4.8587720000000001</v></c><c r="F23" s="7"><v>2.9320170000000001</v></c><c r="G23" t="s"><v>312</v></c></row><row r="24" spans="1:7" x14ac:dyDescent="0.25"><c r="A24" t="s"><v>63</v></c><c r="B24" s="7"><v>11.357142</v></c><c r="C24" s="7"><v>7.571428</v></c><c r="D24" s="7"><v>4.6593400000000003</v></c><c r="E24" s="7"><v>4.0769229999999999</v></c><c r="F24" s="7"><v>3.1428569999999998</v></c><c r="G24" t="s"><v>313</v></c></row><row r="25" spans="1:7" x14ac:dyDescent="0.25"><c r="A25" t="s"><v>31</v></c><c r="B25" s="7"><v>24.65185</v></c><c r="C25" s="7"><v>16.177776000000001</v></c><c r="D25" s="7"><v>9.4956519999999998</v></c><c r="E25" s="7"><v>6.0387089999999999</v></c><c r="F25" s="7"><v>3.8930479999999998</v></c><c r="G25" t="s"><v>314</v></c></row><row r="26" spans="1:7" x14ac:dyDescent="0.25"><c r="A26" t="s"><v>32</v></c><c r="B26" s="7"><v>33</v></c><c r="C26" s="7"><v>26.4</v></c><c r="D26" s="7"><v>18.975000000000001</v></c><c r="E26" s="7"><v>9.9</v></c><c r="F26" s="7"><v>5.2</v></c><c r="G26" t="s"><v>315</v></c></row><row r="27" spans="1:7" x14ac:dyDescent="0.25"><c r="A27" t="s"><v>33</v></c><c r="B27" s="7"><v>13.151111999999999</v></c><c r="C27" s="7"><v>11.955556</v></c><c r="D27" s="7"><v>9.1965819999999994</v></c><c r="E27" s="7"><v>5.8649889999999996</v></c><c r="F27" s="7"><v>3.575494</v></c><c r="G27" t="s"><v>316</v></c></row><row r="28" spans="1:7" x14ac:dyDescent="0.25"><c r="A28" t="s"><v>66</v></c><c r="B28" s="7"><v>23.394462999999998</v></c><c r="C28" s="7"><v>15.247058000000001</v></c><c r="D28" s="7"><v>7.6250450000000001</v></c><c r="E28" s="7"><v>4.9012180000000001</v></c><c r="F28" s="7"><v>3.1177899999999998</v></c><c r="G28" t="s"><v>317</v></c></row><row r="29" spans="1:7" x14ac:dyDescent="0.25"><c r="A29" t="s"><v>35</v></c><c r="B29" s="7"><v>39.216667000000001</v></c><c r="C29" s="7"><v>33.614288000000002</v></c><c r="D29" s="7"><v>20.613887999999999</v></c><c r="E29" s="7"><v>11.563889</v></c><c r="F29" s="7"><v>5.9076389999999996</v></c><c r="G29" t="s"><v>318</v></c></row><row r="30" spans="1:7" x14ac:dyDescent="0.25"><c r="A30" t="s"><v>36</v></c><c r="B30" s="7"><v>26.039999000000002</v></c><c r="C30" s="7"><v>21.981816999999999</v></c><c r="D30" s="7"><v>12.744443</v></c><c r="E30" s="7"><v>6.4254540000000002</v></c><c r="F30" s="7"><v>3.9378380000000002</v></c><c r="G30" t="s"><v>319</v></c></row><row r="31" spans="1:7" x14ac:dyDescent="0.25"><c r="A31" t="s"><v>37</v></c><c r="B31" s="7"><v>16.077397999999999</v></c><c r="C31" s="7"><v>11.25418</v></c><c r="D31" s="7"><v>6.1443089999999998</v></c><c r="E31" s="7"><v>3.8969879999999999</v></c><c r="F31" s="7"><v>2.3171279999999999</v></c><c r="G31" t="s"><v>320</v></c></row><row r="32" spans="1:7" x14ac:dyDescent="0.25"><c r="A32" t="s"><v>38</v></c><c r="B32" s="7"><v>34</v></c><c r="C32" s="7"><v>31.280000999999999</v></c><c r="D32" s="7"><v>14.123075999999999</v></c><c r="E32" s="7"><v>7.555555</v></c><c r="F32" s="7"><v>4.02963</v></c><c r="G32" t="s"><v>321</v></c></row><row r="33" spans="1:7" x14ac:dyDescent="0.25"><c r="A33" t="s"><v>39</v></c><c r="B33" s="7"><v>26.133333</v></c><c r="C33" s="7"><v>21.082352</v></c><c r="D33" s="7"><v>12.670707999999999</v></c><c r="E33" s="7"><v>7.3827720000000001</v></c><c r="F33" s="7"><v>4.0044690000000003</v></c><c r="G33" t="s"><v>322</v></c></row><row r="34" spans="1:7" x14ac:dyDescent="0.25"><c r="A34" t="s"><v>40</v></c><c r="B34" s="7"><v>14.900001</v></c><c r="C34" s="7"><v>13.906668</v></c><c r="D34" s="7"><v>9.9333340000000003</v></c><c r="E34" s="7"><v>6.5080470000000004</v></c><c r="F34" s="7"><v>3.8723160000000001</v></c><c r="G34" t="s"><v>323</v></c></row><row r="35" spans="1:7" x14ac:dyDescent="0.25"><c r="A35" t="s"><v>41</v></c><c r="B35" s="7"><v>54.5</v></c><c r="C35" s="7"><v>51.775002000000001</v></c><c r="D35" s="7"><v>26.16</v></c><c r="E35" s="7"><v>13.495239</v></c><c r="F35" s="7"><v>6.5906979999999997</v></c><c r="G35" t="s"><v>324</v></c></row><row r="36" spans="1:7" x14ac:dyDescent="0.25"><c r="A36" t="s"><v>42</v></c><c r="B36" s="7"><v>27.461538000000001</v></c><c r="C36" s="7"><v>22.753847</v></c><c r="D36" s="7"><v>13.569231</v></c><c r="E36" s="7"><v>8.7876919999999998</v></c><c r="F36" s="7"><v>4.5640309999999999</v></c><c r="G36" t="s"><v>325</v></c></row><row r="37" spans="1:7" x14ac:dyDescent="0.25"><c r="A37" t="s"><v>43</v></c><c r="B37" s="7"><v>25.926642999999999</v></c><c r="C37" s="7"><v>19.189243000000001</v></c><c r="D37" s="7"><v>10.376206</v></c><c r="E37" s="7"><v>5.7383569999999997</v></c><c r="F37" s="7"><v>3.2032600000000002</v></c><c r="G37" t="s"><v>326</v></c></row><row r="38" spans="1:7" x14ac:dyDescent="0.25"><c r="A38" t="s"><v>44</v></c><c r="B38" s="7"><v>26.185186000000002</v></c><c r="C38" s="7"><v>23.192595000000001</v></c><c r="D38" s="7"><v>16.010372</v></c><c r="E38" s="7"><v>8.2296300000000002</v></c><c r="F38" s="7"><v>4.1599159999999999</v></c><c r="G38" t="s"><v>327</v></c></row><row r="39" spans="1:7" x14ac:dyDescent="0.25"><c r="A39" t="s"><v>45</v></c><c r="B39" s="7"><v>17.214285</v></c><c r="C39" s="7"><v>17.214285</v></c><c r="D39" s="7"><v>9.1809519999999996</v></c><c r="E39" s="7"><v>6.3119040000000002</v></c><c r="F39" s="7"><v>3.586309</v></c><c r="G39" t="s"><v>328</v></c></row><row r="40" spans="1:7" x14ac:dyDescent="0.25"><c r="A40" t="s"><v>46</v></c><c r="B40" s="7"><v>36.615383000000001</v></c><c r="C40" s="7"><v>29.292307000000001</v></c><c r="D40" s="7"><v>17.19331</v></c><c r="E40" s="7"><v>9.1927990000000008</v></c><c r="F40" s="7"><v>4.5480159999999996</v></c><c r="G40" t="s"><v>329</v></c></row><row r="41" spans="1:7" x14ac:dyDescent="0.25"><c r="A41" t="s"><v>47</v></c><c r="B41" s="7"><v>22.119564</v></c><c r="C41" s="7"><v>14.156521</v></c><c r="D41" s="7"><v>7.4321739999999998</v></c><c r="E41" s="7"><v>4.3692970000000004</v></c><c r="F41" s="7"><v>2.5778850000000002</v></c><c r="G41" t="s"><v>330</v></c></row></sheetData><pageMargins left="0.7" right="0.7" top="0.75" bottom="0.75" header="0.3" footer="0.3"/><pageSetup paperSize="9" orientation="portrait" r:id="rId1"/></worksheet>
