# Supplementary material for: Rescoring and Linearly Combining: A Highly Effective Consensus Strategy for Virtual Screening Campaigns
Source: Int J Mol Sci. 2019 Apr 26;20(9):2060. doi: 10.3390/ijms20092060 (PMC6540224; doi:10.3390/ijms20092060)
Supplement: Supplementary file 1 [file ijms-20-02060-s001.zip › ijms-462851-supplementary/xl/worksheets/sheet13.xml]

<?xml version="1.0" encoding="UTF-8" standalone="yes"?>
<worksheet xmlns="http://schemas.openxmlformats.org/spreadsheetml/2006/main" xmlns:r="http://schemas.openxmlformats.org/officeDocument/2006/relationships" xmlns:mc="http://schemas.openxmlformats.org/markup-compatibility/2006" mc:Ignorable="x14ac" xmlns:x14ac="http://schemas.microsoft.com/office/spreadsheetml/2009/9/ac"><dimension ref="A1:L11"/><sheetViews><sheetView workbookViewId="0"><selection sqref="A1:A2"/></sheetView></sheetViews><sheetFormatPr defaultRowHeight="15" x14ac:dyDescent="0.25"/><cols><col min="1" max="1" width="15" bestFit="1" customWidth="1"/><col min="2" max="2" width="13.140625" customWidth="1"/></cols><sheetData><row r="1" spans="1:12" x14ac:dyDescent="0.25"><c r="A1" s="19" t="s"><v>426</v></c><c r="B1" s="36" t="s"><v>539</v></c><c r="C1" s="33" t="s"><v>545</v></c><c r="D1" s="34"/><c r="E1" s="34"/><c r="F1" s="34"/><c r="G1" s="35"/><c r="H1" s="33" t="s"><v>538</v></c><c r="I1" s="34"/><c r="J1" s="34"/><c r="K1" s="34"/><c r="L1" s="35"/></row><row r="2" spans="1:12" x14ac:dyDescent="0.25"><c r="A2" s="20"/><c r="B2" s="37"/><c r="C2" s="14" t="s"><v>427</v></c><c r="D2" s="13" t="s"><v>428</v></c><c r="E2" s="13" t="s"><v>429</v></c><c r="F2" s="13" t="s"><v>430</v></c><c r="G2" s="15" t="s"><v>431</v></c><c r="H2" s="14" t="s"><v>427</v></c><c r="I2" s="13" t="s"><v>428</v></c><c r="J2" s="13" t="s"><v>429</v></c><c r="K2" s="13" t="s"><v>430</v></c><c r="L2" s="15" t="s"><v>431</v></c></row><row r="3" spans="1:12" x14ac:dyDescent="0.25"><c r="A3" s="22" t="s"><v>432</v></c><c r="B3" s="38" t="s"><v>546</v></c><c r="C3" s="40"><v>17.3</v></c><c r="D3" s="41"><v>12.4</v></c><c r="E3" s="41"><v>7.6</v></c><c r="F3" s="41"><v>4.9000000000000004</v></c><c r="G3" s="42"><v>3</v></c><c r="H3" s="27" t="s"><v>544</v></c><c r="I3" s="28"/><c r="J3" s="28"/><c r="K3" s="28"/><c r="L3" s="29"/></row><row r="4" spans="1:12" x14ac:dyDescent="0.25"><c r="A4" s="22"/><c r="B4" s="38" t="s"><v>547</v></c><c r="C4" s="43"><v>15.1</v></c><c r="D4" s="44"><v>11.3</v></c><c r="E4" s="44"><v>6.7</v></c><c r="F4" s="44"><v>4.4000000000000004</v></c><c r="G4" s="45"><v>2.9</v></c><c r="H4" s="27"/><c r="I4" s="28"/><c r="J4" s="28"/><c r="K4" s="28"/><c r="L4" s="29"/></row><row r="5" spans="1:12" x14ac:dyDescent="0.25"><c r="A5" s="23"/><c r="B5" s="39" t="s"><v>548</v></c><c r="C5" s="46"><f>C3-C4</f><v>2.2000000000000011</v></c><c r="D5" s="47"><f t="shared" ref="D5:G5" si="0">D3-D4</f><v>1.0999999999999996</v></c><c r="E5" s="47"><f t="shared" si="0"/><v>0.89999999999999947</v></c><c r="F5" s="47"><f t="shared" si="0"/><v>0.5</v></c><c r="G5" s="48"><f t="shared" si="0"/><v>0.10000000000000009</v></c><c r="H5" s="30"/><c r="I5" s="31"/><c r="J5" s="31"/><c r="K5" s="31"/><c r="L5" s="32"/></row><row r="6" spans="1:12" ht="15" customHeight="1" x14ac:dyDescent="0.25"><c r="A6" s="21" t="s"><v>542</v></c><c r="B6" s="38" t="s"><v>546</v></c><c r="C6" s="49"><v>24.9</v></c><c r="D6" s="50"><v>17.399999999999999</v></c><c r="E6" s="50"><v>9.6</v></c><c r="F6" s="50"><v>5.7</v></c><c r="G6" s="51"><v>3.3</v></c><c r="H6" s="49"><v>26.5</v></c><c r="I6" s="50"><v>18.100000000000001</v></c><c r="J6" s="50"><v>10.1</v></c><c r="K6" s="50"><v>5.9</v></c><c r="L6" s="51"><v>3.5</v></c></row><row r="7" spans="1:12" x14ac:dyDescent="0.25"><c r="A7" s="22"/><c r="B7" s="38" t="s"><v>547</v></c><c r="C7" s="43"><v>23.1</v></c><c r="D7" s="44"><v>17.2</v></c><c r="E7" s="44"><v>9.9</v></c><c r="F7" s="44"><v>5.7</v></c><c r="G7" s="45"><v>3.6</v></c><c r="H7" s="43"><v>25.1</v></c><c r="I7" s="44"><v>18</v></c><c r="J7" s="44"><v>10.4</v></c><c r="K7" s="44"><v>6.2</v></c><c r="L7" s="45"><v>3.7</v></c></row><row r="8" spans="1:12" x14ac:dyDescent="0.25"><c r="A8" s="23"/><c r="B8" s="39" t="s"><v>548</v></c><c r="C8" s="46"><f>C6-C7</f><v>1.7999999999999972</v></c><c r="D8" s="47"><f t="shared" ref="D8" si="1">D6-D7</f><v>0.19999999999999929</v></c><c r="E8" s="47"><f t="shared" ref="E8" si="2">E6-E7</f><v>-0.30000000000000071</v></c><c r="F8" s="47"><f t="shared" ref="F8" si="3">F6-F7</f><v>0</v></c><c r="G8" s="48"><f t="shared" ref="G8" si="4">G6-G7</f><v>-0.30000000000000027</v></c><c r="H8" s="46"><f t="shared" ref="H8" si="5">H6-H7</f><v>1.3999999999999986</v></c><c r="I8" s="47"><f t="shared" ref="I8" si="6">I6-I7</f><v>0.10000000000000142</v></c><c r="J8" s="47"><f t="shared" ref="J8" si="7">J6-J7</f><v>-0.30000000000000071</v></c><c r="K8" s="47"><f t="shared" ref="K8" si="8">K6-K7</f><v>-0.29999999999999982</v></c><c r="L8" s="48"><f t="shared" ref="L8" si="9">L6-L7</f><v>-0.20000000000000018</v></c></row><row r="9" spans="1:12" x14ac:dyDescent="0.25"><c r="A9" s="21" t="s"><v>543</v></c><c r="B9" s="38" t="s"><v>546</v></c><c r="C9" s="49"><v>28</v></c><c r="D9" s="50"><v>20.6</v></c><c r="E9" s="50"><v>11.7</v></c><c r="F9" s="50"><v>6.7</v></c><c r="G9" s="51"><v>3.7</v></c><c r="H9" s="49"><v>29.7</v></c><c r="I9" s="50"><v>22</v></c><c r="J9" s="50"><v>12.4</v></c><c r="K9" s="50"><v>7.2</v></c><c r="L9" s="51"><v>4</v></c></row><row r="10" spans="1:12" x14ac:dyDescent="0.25"><c r="A10" s="22"/><c r="B10" s="38" t="s"><v>547</v></c><c r="C10" s="43"><v>26.9</v></c><c r="D10" s="44"><v>20.7</v></c><c r="E10" s="44"><v>11.5</v></c><c r="F10" s="44"><v>6.5</v></c><c r="G10" s="45"><v>3.7</v></c><c r="H10" s="43"><v>28.1</v></c><c r="I10" s="44"><v>22.4</v></c><c r="J10" s="44"><v>13.1</v></c><c r="K10" s="44"><v>7.4</v></c><c r="L10" s="45"><v>4</v></c></row><row r="11" spans="1:12" x14ac:dyDescent="0.25"><c r="A11" s="23"/><c r="B11" s="39" t="s"><v>548</v></c><c r="C11" s="46"><f>C9-C10</f><v>1.1000000000000014</v></c><c r="D11" s="47"><f t="shared" ref="D11" si="10">D9-D10</f><v>-9.9999999999997868E-2</v></c><c r="E11" s="47"><f t="shared" ref="E11" si="11">E9-E10</f><v>0.19999999999999929</v></c><c r="F11" s="47"><f t="shared" ref="F11" si="12">F9-F10</f><v>0.20000000000000018</v></c><c r="G11" s="48"><f t="shared" ref="G11" si="13">G9-G10</f><v>0</v></c><c r="H11" s="46"><f>H9-H10</f><v>1.5999999999999979</v></c><c r="I11" s="47"><f t="shared" ref="I11" si="14">I9-I10</f><v>-0.39999999999999858</v></c><c r="J11" s="47"><f t="shared" ref="J11" si="15">J9-J10</f><v>-0.69999999999999929</v></c><c r="K11" s="47"><f t="shared" ref="K11" si="16">K9-K10</f><v>-0.20000000000000018</v></c><c r="L11" s="48"><f t="shared" ref="L11" si="17">L9-L10</f><v>0</v></c></row></sheetData><mergeCells count="8"><mergeCell ref="A6:A8"/><mergeCell ref="A9:A11"/><mergeCell ref="H3:L5"/><mergeCell ref="A1:A2"/><mergeCell ref="C1:G1"/><mergeCell ref="H1:L1"/><mergeCell ref="B1:B2"/><mergeCell ref="A3:A5"/></mergeCells><pageMargins left="0.7" right="0.7" top="0.75" bottom="0.75" header="0.3" footer="0.3"/><pageSetup paperSize="9" orientation="portrait" r:id="rId1"/></worksheet>
