# Supplementary material for: Rescoring and Linearly Combining: A Highly Effective Consensus Strategy for Virtual Screening Campaigns
Source: Int J Mol Sci. 2019 Apr 26;20(9):2060. doi: 10.3390/ijms20092060 (PMC6540224; doi:10.3390/ijms20092060)
Supplement: Supplementary file 1 [file ijms-20-02060-s001.zip › ijms-462851-supplementary/xl/worksheets/sheet2.xml]

<?xml version="1.0" encoding="UTF-8" standalone="yes"?>
<worksheet xmlns="http://schemas.openxmlformats.org/spreadsheetml/2006/main" xmlns:r="http://schemas.openxmlformats.org/officeDocument/2006/relationships" xmlns:mc="http://schemas.openxmlformats.org/markup-compatibility/2006" mc:Ignorable="x14ac" xmlns:x14ac="http://schemas.microsoft.com/office/spreadsheetml/2009/9/ac"><dimension ref="A1:F41"/><sheetViews><sheetView workbookViewId="0"><pane ySplit="1" topLeftCell="A2" activePane="bottomLeft" state="frozen"/><selection pane="bottomLeft" activeCell="A2" sqref="A2"/></sheetView></sheetViews><sheetFormatPr defaultRowHeight="15" x14ac:dyDescent="0.25"/><cols><col min="1" max="1" width="12.42578125" bestFit="1" customWidth="1"/><col min="2" max="2" width="9.28515625" bestFit="1" customWidth="1"/><col min="3" max="3" width="26.42578125" bestFit="1" customWidth="1"/><col min="4" max="4" width="13.85546875" bestFit="1" customWidth="1"/><col min="5" max="5" width="7.42578125" bestFit="1" customWidth="1"/><col min="6" max="6" width="7.28515625" bestFit="1" customWidth="1"/></cols><sheetData><row r="1" spans="1:6" x14ac:dyDescent="0.25"><c r="A1" s="1" t="s"><v>331</v></c><c r="B1" s="1" t="s"><v>332</v></c><c r="C1" s="2" t="s"><v>333</v></c><c r="D1" s="1" t="s"><v>334</v></c><c r="E1" s="1" t="s"><v>335</v></c><c r="F1" s="1" t="s"><v>336</v></c></row><row r="2" spans="1:6" x14ac:dyDescent="0.25"><c r="A2" t="s"><v>337</v></c><c r="B2" t="s"><v>338</v></c><c r="C2" s="3" t="s"><v>339</v></c><c r="D2"><v>2</v></c><c r="E2"><v>49</v></c><c r="F2"><v>1728</v></c></row><row r="3" spans="1:6" x14ac:dyDescent="0.25"><c r="A3" t="s"><v>340</v></c><c r="B3" t="s"><v>341</v></c><c r="C3" s="3" t="s"><v>342</v></c><c r="D3"><v>2.5</v></c><c r="E3"><v>105</v></c><c r="F3"><v>3732</v></c></row><row r="4" spans="1:6" x14ac:dyDescent="0.25"><c r="A4" t="s"><v>343</v></c><c r="B4" t="s"><v>344</v></c><c r="C4" s="3" t="s"><v>339</v></c><c r="D4"><v>2</v></c><c r="E4"><v>23</v></c><c r="F4"><v>822</v></c></row><row r="5" spans="1:6" x14ac:dyDescent="0.25"><c r="A5" t="s"><v>345</v></c><c r="B5" t="s"><v>346</v></c><c r="C5" s="3" t="s"><v>342</v></c><c r="D5"><v>2.2999999999999998</v></c><c r="E5"><v>26</v></c><c r="F5"><v>920</v></c></row><row r="6" spans="1:6" x14ac:dyDescent="0.25"><c r="A6" t="s"><v>347</v></c><c r="B6" t="s"><v>348</v></c><c r="C6" s="3" t="s"><v>342</v></c><c r="D6"><v>2</v></c><c r="E6"><v>21</v></c><c r="F6"><v>734</v></c></row><row r="7" spans="1:6" x14ac:dyDescent="0.25"><c r="A7" t="s"><v>349</v></c><c r="B7" t="s"><v>350</v></c><c r="C7" s="3" t="s"><v>351</v></c><c r="D7" s="4"><v>1.9</v></c><c r="E7"><v>74</v></c><c r="F7"><v>2630</v></c></row><row r="8" spans="1:6" x14ac:dyDescent="0.25"><c r="A8" t="s"><v>352</v></c><c r="B8" t="s"><v>353</v></c><c r="C8" s="3" t="s"><v>354</v></c><c r="D8" s="4"><v>2.1</v></c><c r="E8"><v>50</v></c><c r="F8"><v>1780</v></c></row><row r="9" spans="1:6" x14ac:dyDescent="0.25"><c r="A9" t="s"><v>355</v></c><c r="B9" t="s"><v>356</v></c><c r="C9" s="3" t="s"><v>339</v></c><c r="D9" s="4"><v>2</v></c><c r="E9"><v>12</v></c><c r="F9"><v>430</v></c></row><row r="10" spans="1:6" x14ac:dyDescent="0.25"><c r="A10" t="s"><v>357</v></c><c r="B10" t="s"><v>358</v></c><c r="C10" s="3" t="s"><v>342</v></c><c r="D10" s="4"><v>2.1</v></c><c r="E10"><v>25</v></c><c r="F10"><v>850</v></c></row><row r="11" spans="1:6" x14ac:dyDescent="0.25"><c r="A11" t="s"><v>359</v></c><c r="B11" t="s"><v>360</v></c><c r="C11" s="3" t="s"><v>342</v></c><c r="D11" s="4"><v>3</v></c><c r="E11"><v>349</v></c><c r="F11"><v>12491</v></c></row><row r="12" spans="1:6" x14ac:dyDescent="0.25"><c r="A12" t="s"><v>361</v></c><c r="B12" t="s"><v>362</v></c><c r="C12" s="3" t="s"><v>363</v></c><c r="D12" s="4"><v>1.7</v></c><c r="E12"><v>201</v></c><c r="F12"><v>7150</v></c></row><row r="13" spans="1:6" x14ac:dyDescent="0.25"><c r="A13" t="s"><v>364</v></c><c r="B13" t="s"><v>365</v></c><c r="C13" s="3" t="s"><v>354</v></c><c r="D13" s="4"><v>2.6</v></c><c r="E13"><v>416</v></c><c r="F13"><v>14914</v></c></row><row r="14" spans="1:6" x14ac:dyDescent="0.25"><c r="A14" t="s"><v>366</v></c><c r="B14" t="s"><v>367</v></c><c r="C14" s="3" t="s"><v>351</v></c><c r="D14" s="4"><v>1.9</v></c><c r="E14"><v>67</v></c><c r="F14"><v>2361</v></c></row><row r="15" spans="1:6" x14ac:dyDescent="0.25"><c r="A15" t="s"><v>368</v></c><c r="B15" t="s"><v>369</v></c><c r="C15" s="3" t="s"><v>351</v></c><c r="D15" s="4"><v>1.9</v></c><c r="E15"><v>39</v></c><c r="F15"><v>1399</v></c></row><row r="16" spans="1:6" x14ac:dyDescent="0.25"><c r="A16" t="s"><v>370</v></c><c r="B16" t="s"><v>371</v></c><c r="C16" s="3" t="s"><v>354</v></c><c r="D16" s="4"><v>2.4</v></c><c r="E16"><v>118</v></c><c r="F16"><v>4216</v></c></row><row r="17" spans="1:6" x14ac:dyDescent="0.25"><c r="A17" t="s"><v>372</v></c><c r="B17" t="s"><v>373</v></c><c r="C17" s="3" t="s"><v>374</v></c><c r="D17" s="4"><v>2.7</v></c><c r="E17"><v>142</v></c><c r="F17"><v>5102</v></c></row><row r="18" spans="1:6" x14ac:dyDescent="0.25"><c r="A18" t="s"><v>375</v></c><c r="B18" t="s"><v>376</v></c><c r="C18" s="3" t="s"><v>363</v></c><c r="D18" s="4"><v>2.1</v></c><c r="E18"><v>21</v></c><c r="F18"><v>753</v></c></row><row r="19" spans="1:6" x14ac:dyDescent="0.25"><c r="A19" t="s"><v>377</v></c><c r="B19" t="s"><v>378</v></c><c r="C19" s="3" t="s"><v>342</v></c><c r="D19" s="4"><v>1.8</v></c><c r="E19"><v>52</v></c><c r="F19"><v>1851</v></c></row><row r="20" spans="1:6" x14ac:dyDescent="0.25"><c r="A20" t="s"><v>379</v></c><c r="B20" t="s"><v>380</v></c><c r="C20" s="3" t="s"><v>351</v></c><c r="D20" s="4"><v>2.5</v></c><c r="E20"><v>78</v></c><c r="F20"><v>2804</v></c></row><row r="21" spans="1:6" x14ac:dyDescent="0.25"><c r="A21" t="s"><v>381</v></c><c r="B21" t="s"><v>382</v></c><c r="C21" s="3" t="s"><v>342</v></c><c r="D21" s="4"><v>2</v></c><c r="E21"><v>53</v></c><c r="F21"><v>1888</v></c></row><row r="22" spans="1:6" x14ac:dyDescent="0.25"><c r="A22" t="s"><v>383</v></c><c r="B22" t="s"><v>384</v></c><c r="C22" s="3" t="s"><v>342</v></c><c r="D22" s="4"><v>2.6</v></c><c r="E22"><v>40</v></c><c r="F22"><v>1439</v></c></row><row r="23" spans="1:6" x14ac:dyDescent="0.25"><c r="A23" t="s"><v>385</v></c><c r="B23" t="s"><v>386</v></c><c r="C23" s="3" t="s"><v>342</v></c><c r="D23" s="4"><v>2.1</v></c><c r="E23"><v>35</v></c><c r="F23"><v>1242</v></c></row><row r="24" spans="1:6" x14ac:dyDescent="0.25"><c r="A24" t="s"><v>387</v></c><c r="B24" t="s"><v>388</v></c><c r="C24" s="3" t="s"><v>354</v></c><c r="D24" s="4"><v>1.9</v></c><c r="E24"><v>24</v></c><c r="F24"><v>861</v></c></row><row r="25" spans="1:6" x14ac:dyDescent="0.25"><c r="A25" t="s"><v>389</v></c><c r="B25" t="s"><v>390</v></c><c r="C25" s="3" t="s"><v>342</v></c><c r="D25" s="4"><v>2.7</v></c><c r="E25"><v>85</v></c><c r="F25"><v>3043</v></c></row><row r="26" spans="1:6" x14ac:dyDescent="0.25"><c r="A26" t="s"><v>391</v></c><c r="B26" t="s"><v>392</v></c><c r="C26" s="3" t="s"><v>351</v></c><c r="D26" s="4"><v>1.9</v></c><c r="E26"><v>15</v></c><c r="F26"><v>535</v></c></row><row r="27" spans="1:6" x14ac:dyDescent="0.25"><c r="A27" t="s"><v>393</v></c><c r="B27" t="s"><v>394</v></c><c r="C27" s="3" t="s"><v>342</v></c><c r="D27" s="4"><v>2.2000000000000002</v></c><c r="E27"><v>49</v></c><c r="F27"><v>1745</v></c></row><row r="28" spans="1:6" x14ac:dyDescent="0.25"><c r="A28" t="s"><v>395</v></c><c r="B28" t="s"><v>396</v></c><c r="C28" s="3" t="s"><v>354</v></c><c r="D28" s="4"><v>2.8</v></c><c r="E28"><v>234</v></c><c r="F28"><v>8399</v></c></row><row r="29" spans="1:6" x14ac:dyDescent="0.25"><c r="A29" t="s"><v>397</v></c><c r="B29" t="s"><v>398</v></c><c r="C29" s="3" t="s"><v>342</v></c><c r="D29" s="4"><v>2.2000000000000002</v></c><c r="E29"><v>33</v></c><c r="F29"><v>1178</v></c></row><row r="30" spans="1:6" x14ac:dyDescent="0.25"><c r="A30" t="s"><v>399</v></c><c r="B30" t="s"><v>400</v></c><c r="C30" s="3" t="s"><v>339</v></c><c r="D30" s="4"><v>1.8</v></c><c r="E30"><v>51</v></c><c r="F30"><v>1810</v></c></row><row r="31" spans="1:6" x14ac:dyDescent="0.25"><c r="A31" t="s"><v>401</v></c><c r="B31" t="s"><v>402</v></c><c r="C31" s="3" t="s"><v>354</v></c><c r="D31" s="5" t="s"><v>403</v></c><c r="E31"><v>157</v></c><c r="F31"><v>5625</v></c></row><row r="32" spans="1:6" x14ac:dyDescent="0.25"><c r="A32" t="s"><v>404</v></c><c r="B32" t="s"><v>405</v></c><c r="C32" s="3" t="s"><v>342</v></c><c r="D32" s="4"><v>1.5</v></c><c r="E32"><v>25</v></c><c r="F32"><v>884</v></c></row><row r="33" spans="1:6" x14ac:dyDescent="0.25"><c r="A33" t="s"><v>406</v></c><c r="B33" t="s"><v>407</v></c><c r="C33" s="3" t="s"><v>351</v></c><c r="D33" s="4"><v>2.1</v></c><c r="E33"><v>81</v></c><c r="F33"><v>2910</v></c></row><row r="34" spans="1:6" x14ac:dyDescent="0.25"><c r="A34" t="s"><v>408</v></c><c r="B34" t="s"><v>409</v></c><c r="C34" s="3" t="s"><v>351</v></c><c r="D34" s="4"><v>1.9</v></c><c r="E34"><v>27</v></c><c r="F34"><v>967</v></c></row><row r="35" spans="1:6" x14ac:dyDescent="0.25"><c r="A35" t="s"><v>410</v></c><c r="B35" t="s"><v>411</v></c><c r="C35" s="3" t="s"><v>351</v></c><c r="D35" s="4"><v>1.9</v></c><c r="E35"><v>20</v></c><c r="F35"><v>708</v></c></row><row r="36" spans="1:6" x14ac:dyDescent="0.25"><c r="A36" t="s"><v>412</v></c><c r="B36" t="s"><v>413</v></c><c r="C36" s="3" t="s"><v>342</v></c><c r="D36" s="4"><v>2.8</v></c><c r="E36"><v>33</v></c><c r="F36"><v>1159</v></c></row><row r="37" spans="1:6" x14ac:dyDescent="0.25"><c r="A37" t="s"><v>414</v></c><c r="B37" t="s"><v>415</v></c><c r="C37" s="3" t="s"><v>354</v></c><c r="D37" s="4"><v>1.5</v></c><c r="E37"><v>162</v></c><c r="F37"><v>5801</v></c></row><row r="38" spans="1:6" x14ac:dyDescent="0.25"><c r="A38" t="s"><v>44</v></c><c r="B38" t="s"><v>416</v></c><c r="C38" s="3" t="s"><v>374</v></c><c r="D38" s="4"><v>1.8</v></c><c r="E38"><v>65</v></c><c r="F38"><v>2294</v></c></row><row r="39" spans="1:6" x14ac:dyDescent="0.25"><c r="A39" t="s"><v>417</v></c><c r="B39" t="s"><v>418</v></c><c r="C39" s="3" t="s"><v>354</v></c><c r="D39" s="4"><v>2.1</v></c><c r="E39"><v>22</v></c><c r="F39"><v>785</v></c></row><row r="40" spans="1:6" x14ac:dyDescent="0.25"><c r="A40" t="s"><v>46</v></c><c r="B40" t="s"><v>419</v></c><c r="C40" s="3" t="s"><v>374</v></c><c r="D40" s="4"><v>1.8</v></c><c r="E40"><v>43</v></c><c r="F40"><v>1545</v></c></row><row r="41" spans="1:6" x14ac:dyDescent="0.25"><c r="A41" t="s"><v>420</v></c><c r="B41" t="s"><v>421</v></c><c r="C41" s="3" t="s"><v>354</v></c><c r="D41" s="4"><v>2.4</v></c><c r="E41"><v>74</v></c><c r="F41"><v>2647</v></c></row></sheetData><pageMargins left="0.7" right="0.7" top="0.75" bottom="0.75" header="0.3" footer="0.3"/><pageSetup paperSize="9" orientation="portrait" horizontalDpi="0" verticalDpi="0" r:id="rId1"/></worksheet>
