# Supplementary material for: Rescoring and Linearly Combining: A Highly Effective Consensus Strategy for Virtual Screening Campaigns
Source: Int J Mol Sci. 2019 Apr 26;20(9):2060. doi: 10.3390/ijms20092060 (PMC6540224; doi:10.3390/ijms20092060)
Supplement: Supplementary file 1 [file ijms-20-02060-s001.zip › ijms-462851-supplementary/xl/worksheets/sheet3.xml]

<?xml version="1.0" encoding="UTF-8" standalone="yes"?>
<worksheet xmlns="http://schemas.openxmlformats.org/spreadsheetml/2006/main" xmlns:r="http://schemas.openxmlformats.org/officeDocument/2006/relationships" xmlns:mc="http://schemas.openxmlformats.org/markup-compatibility/2006" mc:Ignorable="x14ac" xmlns:x14ac="http://schemas.microsoft.com/office/spreadsheetml/2009/9/ac"><dimension ref="A1:G39"/><sheetViews><sheetView workbookViewId="0"><pane xSplit="1" ySplit="1" topLeftCell="B2" activePane="bottomRight" state="frozen"/><selection pane="topRight" activeCell="B1" sqref="B1"/><selection pane="bottomLeft" activeCell="A2" sqref="A2"/><selection pane="bottomRight" activeCell="A2" sqref="A2"/></sheetView></sheetViews><sheetFormatPr defaultRowHeight="15" x14ac:dyDescent="0.25"/><cols><col min="1" max="1" width="13.28515625" bestFit="1" customWidth="1"/><col min="2" max="3" width="6" style="7" bestFit="1" customWidth="1"/><col min="4" max="4" width="8" bestFit="1" customWidth="1"/><col min="5" max="6" width="9" bestFit="1" customWidth="1"/><col min="7" max="7" width="49.140625" bestFit="1" customWidth="1"/></cols><sheetData><row r="1" spans="1:7" x14ac:dyDescent="0.25"><c r="A1" s="1" t="s"><v>0</v></c><c r="B1" s="6" t="s"><v>427</v></c><c r="C1" s="6" t="s"><v>428</v></c><c r="D1" s="1" t="s"><v>429</v></c><c r="E1" s="1" t="s"><v>430</v></c><c r="F1" s="1" t="s"><v>431</v></c><c r="G1" s="1" t="s"><v>1</v></c></row><row r="2" spans="1:7" x14ac:dyDescent="0.25"><c r="A2" t="s"><v>2</v></c><c r="B2" s="7"><v>12.792299999999999</v></c><c r="C2" s="7"><v>9.3201199999999993</v></c><c r="D2"><v>4.9424900000000003</v></c><c r="E2"><v>3.48115</v></c><c r="F2"><v>2.1440600000000001</v></c><c r="G2" t="s"><v>3</v></c></row><row r="3" spans="1:7" x14ac:dyDescent="0.25"><c r="A3" t="s"><v>4</v></c><c r="B3" s="7"><v>20.100000000000001</v></c><c r="C3" s="7"><v>11.9643</v></c><c r="D3"><v>6.5085699999999997</v></c><c r="E3"><v>4.7731500000000002</v></c><c r="F3"><v>2.8601399999999999</v></c><c r="G3" t="s"><v>5</v></c></row><row r="4" spans="1:7" x14ac:dyDescent="0.25"><c r="A4" t="s"><v>6</v></c><c r="B4" s="7"><v>13.760899999999999</v></c><c r="C4" s="7"><v>16.054300000000001</v></c><c r="D4"><v>7.8633499999999996</v></c><c r="E4"><v>6.1159400000000002</v></c><c r="F4"><v>4.1501000000000001</v></c><c r="G4" t="s"><v>7</v></c></row><row r="5" spans="1:7" x14ac:dyDescent="0.25"><c r="A5" t="s"><v>8</v></c><c r="B5" s="7"><v>20.1709</v></c><c r="C5" s="7"><v>14.1197</v></c><c r="D5"><v>6.1800300000000004</v></c><c r="E5"><v>3.47627</v></c><c r="F5"><v>2.31751</v></c><c r="G5" t="s"><v>9</v></c></row><row r="6" spans="1:7" x14ac:dyDescent="0.25"><c r="A6" t="s"><v>10</v></c><c r="B6" s="7"><v>5.1224499999999997</v></c><c r="C6" s="7"><v>4.7809499999999998</v></c><c r="D6"><v>1.9382200000000001</v></c><c r="E6"><v>0.95619100000000001</v></c><c r="F6"><v>0.95619100000000001</v></c><c r="G6" t="s"><v>5</v></c></row><row r="7" spans="1:7" x14ac:dyDescent="0.25"><c r="A7" t="s"><v>11</v></c><c r="B7" s="7"><v>14.8759</v></c><c r="C7" s="7"><v>10.8188</v></c><c r="D7"><v>7.5731700000000002</v></c><c r="E7"><v>5.2741699999999998</v></c><c r="F7"><v>3.3132600000000001</v></c><c r="G7" t="s"><v>12</v></c></row><row r="8" spans="1:7" x14ac:dyDescent="0.25"><c r="A8" t="s"><v>13</v></c><c r="B8" s="7"><v>12.193300000000001</v></c><c r="C8" s="7"><v>10.161099999999999</v></c><c r="D8"><v>5.2257100000000003</v></c><c r="E8"><v>3.8187899999999999</v></c><c r="F8"><v>2.4052600000000002</v></c><c r="G8" t="s"><v>7</v></c></row><row r="9" spans="1:7" x14ac:dyDescent="0.25"><c r="A9" t="s"><v>14</v></c><c r="B9" s="7"><v>20.045500000000001</v></c><c r="C9" s="7"><v>15.0341</v></c><c r="D9"><v>9.1115700000000004</v></c><c r="E9"><v>5.4669400000000001</v></c><c r="F9"><v>3.6446299999999998</v></c><c r="G9" t="s"><v>3</v></c></row><row r="10" spans="1:7" x14ac:dyDescent="0.25"><c r="A10" t="s"><v>15</v></c><c r="B10" s="7"><v>30.59</v></c><c r="C10" s="7"><v>18.508199999999999</v></c><c r="D10"><v>9.7562800000000003</v></c><c r="E10"><v>5.2239100000000001</v></c><c r="F10"><v>2.8128700000000002</v></c><c r="G10" t="s"><v>7</v></c></row><row r="11" spans="1:7" x14ac:dyDescent="0.25"><c r="A11" t="s"><v>16</v></c><c r="B11" s="7"><v>6.3277700000000001</v></c><c r="C11" s="7"><v>5.1772600000000004</v></c><c r="D11"><v>4.3143900000000004</v></c><c r="E11"><v>3.33385</v></c><c r="F11"><v>2.5722399999999999</v></c><c r="G11" t="s"><v>9</v></c></row><row r="12" spans="1:7" x14ac:dyDescent="0.25"><c r="A12" t="s"><v>17</v></c><c r="B12" s="7"><v>11.514900000000001</v></c><c r="C12" s="7"><v>11.014200000000001</v></c><c r="D12"><v>8.46462</v></c><c r="E12"><v>6.1741999999999999</v></c><c r="F12"><v>3.9308800000000002</v></c><c r="G12" t="s"><v>12</v></c></row><row r="13" spans="1:7" x14ac:dyDescent="0.25"><c r="A13" t="s"><v>18</v></c><c r="B13" s="7"><v>0.451569</v></c><c r="C13" s="7"><v>0.56446200000000002</v></c><c r="D13"><v>1.0823499999999999</v></c><c r="E13"><v>1.53233</v></c><c r="F13"><v>1.56562</v></c><c r="G13" t="s"><v>19</v></c></row><row r="14" spans="1:7" x14ac:dyDescent="0.25"><c r="A14" t="s"><v>20</v></c><c r="B14" s="7"><v>15.062200000000001</v></c><c r="C14" s="7"><v>15.062200000000001</v></c><c r="D14"><v>10.4564</v></c><c r="E14"><v>5.9750800000000002</v></c><c r="F14"><v>3.5850499999999998</v></c><c r="G14" t="s"><v>12</v></c></row><row r="15" spans="1:7" x14ac:dyDescent="0.25"><c r="A15" t="s"><v>21</v></c><c r="B15" s="7"><v>5.2527499999999998</v></c><c r="C15" s="7"><v>7.8791200000000003</v></c><c r="D15"><v>7.2502700000000004</v></c><c r="E15"><v>6.1710599999999998</v></c><c r="F15"><v>3.34266</v></c><c r="G15" t="s"><v>12</v></c></row><row r="16" spans="1:7" x14ac:dyDescent="0.25"><c r="A16" t="s"><v>22</v></c><c r="B16" s="7"><v>1.7039800000000001</v></c><c r="C16" s="7"><v>1.27799</v></c><c r="D16"><v>3.3921899999999998</v></c><c r="E16"><v>2.28972</v></c><c r="F16"><v>1.4840800000000001</v></c><c r="G16" t="s"><v>19</v></c></row><row r="17" spans="1:7" x14ac:dyDescent="0.25"><c r="A17" t="s"><v>23</v></c><c r="B17" s="7"><v>18.440100000000001</v></c><c r="C17" s="7"><v>16.667100000000001</v></c><c r="D17"><v>9.8912600000000008</v></c><c r="E17"><v>6.3465100000000003</v></c><c r="F17"><v>3.5224700000000002</v></c><c r="G17" t="s"><v>24</v></c></row><row r="18" spans="1:7" x14ac:dyDescent="0.25"><c r="A18" t="s"><v>25</v></c><c r="B18" s="7"><v>31.591799999999999</v></c><c r="C18" s="7"><v>22.1143</v></c><c r="D18"><v>12.609</v></c><c r="E18"><v>9.0946200000000008</v></c><c r="F18"><v>4.7866400000000002</v></c><c r="G18" t="s"><v>5</v></c></row><row r="19" spans="1:7" x14ac:dyDescent="0.25"><c r="A19" t="s"><v>26</v></c><c r="B19" s="7"><v>28.8765</v></c><c r="C19" s="7"><v>26.9514</v></c><c r="D19"><v>14.630800000000001</v></c><c r="E19"><v>8.2779299999999996</v></c><c r="F19"><v>4.4277300000000004</v></c><c r="G19" t="s"><v>12</v></c></row><row r="20" spans="1:7" x14ac:dyDescent="0.25"><c r="A20" t="s"><v>27</v></c><c r="B20" s="7"><v>15.7967</v></c><c r="C20" s="7"><v>11.639699999999999</v></c><c r="D20"><v>5.1551</v></c><c r="E20"><v>3.33914</v></c><c r="F20"><v>2.1794899999999999</v></c><c r="G20" t="s"><v>3</v></c></row><row r="21" spans="1:7" x14ac:dyDescent="0.25"><c r="A21" t="s"><v>28</v></c><c r="B21" s="7"><v>13.4717</v></c><c r="C21" s="7"><v>12.509399999999999</v></c><c r="D21"><v>6.8561300000000003</v></c><c r="E21"><v>4.7365300000000001</v></c><c r="F21"><v>3.30701</v></c><c r="G21" t="s"><v>9</v></c></row><row r="22" spans="1:7" x14ac:dyDescent="0.25"><c r="A22" t="s"><v>29</v></c><c r="B22" s="7"><v>15.824999999999999</v></c><c r="C22" s="7"><v>10.186199999999999</v></c><c r="D22"><v>4.04657</v></c><c r="E22"><v>3.2654800000000002</v></c><c r="F22"><v>2.1278800000000002</v></c><c r="G22" t="s"><v>7</v></c></row><row r="23" spans="1:7" x14ac:dyDescent="0.25"><c r="A23" t="s"><v>30</v></c><c r="B23" s="7"><v>6.0761900000000004</v></c><c r="C23" s="7"><v>2.9165700000000001</v></c><c r="D23"><v>5.2081600000000003</v></c><c r="E23"><v>3.73183</v></c><c r="F23"><v>2.4304800000000002</v></c><c r="G23" t="s"><v>12</v></c></row><row r="24" spans="1:7" x14ac:dyDescent="0.25"><c r="A24" t="s"><v>31</v></c><c r="B24" s="7"><v>22.497199999999999</v></c><c r="C24" s="7"><v>14.2087</v></c><c r="D24"><v>7.2941200000000004</v></c><c r="E24"><v>4.5882399999999999</v></c><c r="F24"><v>2.5882399999999999</v></c><c r="G24" t="s"><v>7</v></c></row><row r="25" spans="1:7" x14ac:dyDescent="0.25"><c r="A25" t="s"><v>32</v></c><c r="B25" s="7"><v>36.666699999999999</v></c><c r="C25" s="7"><v>20</v></c><c r="D25"><v>8.1481499999999993</v></c><c r="E25"><v>4.6666699999999999</v></c><c r="F25"><v>3.6666699999999999</v></c><c r="G25" t="s"><v>5</v></c></row><row r="26" spans="1:7" x14ac:dyDescent="0.25"><c r="A26" t="s"><v>33</v></c><c r="B26" s="7"><v>0</v></c><c r="C26" s="7"><v>1.04606</v></c><c r="D26"><v>4.11374</v></c><c r="E26"><v>3.06806</v></c><c r="F26"><v>1.9431099999999999</v></c><c r="G26" t="s"><v>34</v></c></row><row r="27" spans="1:7" x14ac:dyDescent="0.25"><c r="A27" t="s"><v>35</v></c><c r="B27" s="7"><v>33.583300000000001</v></c><c r="C27" s="7"><v>22.8977</v></c><c r="D27"><v>12.2121</v></c><c r="E27"><v>6.4113600000000002</v></c><c r="F27"><v>3.6484399999999999</v></c><c r="G27" t="s"><v>9</v></c></row><row r="28" spans="1:7" x14ac:dyDescent="0.25"><c r="A28" t="s"><v>36</v></c><c r="B28" s="7"><v>24.313700000000001</v></c><c r="C28" s="7"><v>13.7997</v></c><c r="D28"><v>7.0588199999999999</v></c><c r="E28"><v>4.3137299999999996</v></c><c r="F28"><v>2.5490200000000001</v></c><c r="G28" t="s"><v>7</v></c></row><row r="29" spans="1:7" x14ac:dyDescent="0.25"><c r="A29" t="s"><v>37</v></c><c r="B29" s="7"><v>23.215599999999998</v></c><c r="C29" s="7"><v>13.4246</v></c><c r="D29"><v>6.2539600000000002</v></c><c r="E29"><v>3.5674999999999999</v></c><c r="F29"><v>1.9748600000000001</v></c><c r="G29" t="s"><v>7</v></c></row><row r="30" spans="1:7" x14ac:dyDescent="0.25"><c r="A30" t="s"><v>38</v></c><c r="B30" s="7"><v>8.0622199999999999</v></c><c r="C30" s="7"><v>4.03111</v></c><c r="D30"><v>2.4186700000000001</v></c><c r="E30"><v>3.6280000000000001</v></c><c r="F30"><v>3.0066299999999999</v></c><c r="G30" t="s"><v>3</v></c></row><row r="31" spans="1:7" x14ac:dyDescent="0.25"><c r="A31" t="s"><v>39</v></c><c r="B31" s="7"><v>10.172800000000001</v></c><c r="C31" s="7"><v>11.875500000000001</v></c><c r="D31"><v>10.1472</v></c><c r="E31"><v>6.9298200000000003</v></c><c r="F31"><v>4.2621099999999998</v></c><c r="G31" t="s"><v>9</v></c></row><row r="32" spans="1:7" x14ac:dyDescent="0.25"><c r="A32" t="s"><v>40</v></c><c r="B32" s="7"><v>16.362100000000002</v></c><c r="C32" s="7"><v>7.7504900000000001</v></c><c r="D32"><v>6.01058</v></c><c r="E32"><v>4.0905399999999998</v></c><c r="F32"><v>2.2311999999999999</v></c><c r="G32" t="s"><v>3</v></c></row><row r="33" spans="1:7" x14ac:dyDescent="0.25"><c r="A33" t="s"><v>41</v></c><c r="B33" s="7"><v>26</v></c><c r="C33" s="7"><v>13</v></c><c r="D33"><v>7.0777799999999997</v></c><c r="E33"><v>6.0666700000000002</v></c><c r="F33"><v>3.76552</v></c><c r="G33" t="s"><v>7</v></c></row><row r="34" spans="1:7" x14ac:dyDescent="0.25"><c r="A34" t="s"><v>42</v></c><c r="B34" s="7"><v>19.702500000000001</v></c><c r="C34" s="7"><v>12.5639</v></c><c r="D34"><v>8.5711300000000001</v></c><c r="E34"><v>6.6778700000000004</v></c><c r="F34"><v>4.0977800000000002</v></c><c r="G34" t="s"><v>24</v></c></row><row r="35" spans="1:7" x14ac:dyDescent="0.25"><c r="A35" t="s"><v>43</v></c><c r="B35" s="7"><v>13.0082</v></c><c r="C35" s="7"><v>7.4797200000000004</v></c><c r="D35"><v>3.8761800000000002</v></c><c r="E35"><v>2.26111</v></c><c r="F35"><v>1.7750900000000001</v></c><c r="G35" t="s"><v>7</v></c></row><row r="36" spans="1:7" x14ac:dyDescent="0.25"><c r="A36" t="s"><v>44</v></c><c r="B36" s="7"><v>11.036099999999999</v></c><c r="C36" s="7"><v>11.572800000000001</v></c><c r="D36"><v>8.3680500000000002</v></c><c r="E36"><v>4.9377399999999998</v></c><c r="F36"><v>3.0795400000000002</v></c><c r="G36" t="s"><v>24</v></c></row><row r="37" spans="1:7" x14ac:dyDescent="0.25"><c r="A37" t="s"><v>45</v></c><c r="B37" s="7"><v>4.5795500000000002</v></c><c r="C37" s="7"><v>4.5795500000000002</v></c><c r="D37"><v>3.66364</v></c><c r="E37"><v>2.7477299999999998</v></c><c r="F37"><v>2.27555</v></c><c r="G37" t="s"><v>24</v></c></row><row r="38" spans="1:7" x14ac:dyDescent="0.25"><c r="A38" t="s"><v>46</v></c><c r="B38" s="7"><v>14.436400000000001</v></c><c r="C38" s="7"><v>11.642200000000001</v></c><c r="D38"><v>7.3095499999999998</v></c><c r="E38"><v>5.7105899999999998</v></c><c r="F38"><v>3.8709500000000001</v></c><c r="G38" t="s"><v>24</v></c></row><row r="39" spans="1:7" x14ac:dyDescent="0.25"><c r="A39" t="s"><v>47</v></c><c r="B39" s="7"><v>2.7177199999999999</v></c><c r="C39" s="7"><v>1.35886</v></c><c r="D39"><v>1.35886</v></c><c r="E39"><v>1.08308</v></c><c r="F39"><v>1.1486499999999999</v></c><c r="G39" t="s"><v>19</v></c></row></sheetData><pageMargins left="0.7" right="0.7" top="0.75" bottom="0.75" header="0.3" footer="0.3"/></worksheet>
