# Supplementary material for: Rescoring and Linearly Combining: A Highly Effective Consensus Strategy for Virtual Screening Campaigns
Source: Int J Mol Sci. 2019 Apr 26;20(9):2060. doi: 10.3390/ijms20092060 (PMC6540224; doi:10.3390/ijms20092060)
Supplement: Supplementary file 1 [file ijms-20-02060-s001.zip › ijms-462851-supplementary/xl/worksheets/sheet5.xml]

<?xml version="1.0" encoding="UTF-8" standalone="yes"?>
<worksheet xmlns="http://schemas.openxmlformats.org/spreadsheetml/2006/main" xmlns:r="http://schemas.openxmlformats.org/officeDocument/2006/relationships" xmlns:mc="http://schemas.openxmlformats.org/markup-compatibility/2006" mc:Ignorable="x14ac" xmlns:x14ac="http://schemas.microsoft.com/office/spreadsheetml/2009/9/ac"><dimension ref="A1:G41"/><sheetViews><sheetView workbookViewId="0"><pane xSplit="1" ySplit="1" topLeftCell="B2" activePane="bottomRight" state="frozen"/><selection pane="topRight" activeCell="B1" sqref="B1"/><selection pane="bottomLeft" activeCell="A2" sqref="A2"/><selection pane="bottomRight" activeCell="A2" sqref="A2"/></sheetView></sheetViews><sheetFormatPr defaultRowHeight="15" x14ac:dyDescent="0.25"/><cols><col min="1" max="1" width="13.28515625" bestFit="1" customWidth="1"/><col min="2" max="4" width="6" style="7" bestFit="1" customWidth="1"/><col min="5" max="6" width="7" style="7" bestFit="1" customWidth="1"/><col min="7" max="7" width="45.140625" bestFit="1" customWidth="1"/></cols><sheetData><row r="1" spans="1:7" x14ac:dyDescent="0.25"><c r="A1" s="1" t="s"><v>0</v></c><c r="B1" s="6" t="s"><v>427</v></c><c r="C1" s="6" t="s"><v>428</v></c><c r="D1" s="6" t="s"><v>429</v></c><c r="E1" s="6" t="s"><v>430</v></c><c r="F1" s="6" t="s"><v>431</v></c><c r="G1" s="1" t="s"><v>1</v></c></row><row r="2" spans="1:7" x14ac:dyDescent="0.25"><c r="A2" t="s"><v>2</v></c><c r="B2" s="7"><v>23.4526</v></c><c r="C2" s="7"><v>13.462400000000001</v></c><c r="D2" s="7"><v>7.0018500000000001</v></c><c r="E2" s="7"><v>3.48115</v></c><c r="F2" s="7"><v>2.65456</v></c><c r="G2" t="s"><v>71</v></c></row><row r="3" spans="1:7" x14ac:dyDescent="0.25"><c r="A3" t="s"><v>4</v></c><c r="B3" s="7"><v>19.142900000000001</v></c><c r="C3" s="7"><v>12.9214</v></c><c r="D3" s="7"><v>7.0828600000000002</v></c><c r="E3" s="7"><v>4.6776900000000001</v></c><c r="F3" s="7"><v>2.8124699999999998</v></c><c r="G3" t="s"><v>72</v></c></row><row r="4" spans="1:7" x14ac:dyDescent="0.25"><c r="A4" t="s"><v>6</v></c><c r="B4" s="7"><v>27.521699999999999</v></c><c r="C4" s="7"><v>20.641300000000001</v></c><c r="D4" s="7"><v>9.6107700000000005</v></c><c r="E4" s="7"><v>6.1159400000000002</v></c><c r="F4" s="7"><v>3.0579700000000001</v></c><c r="G4" t="s"><v>73</v></c></row><row r="5" spans="1:7" x14ac:dyDescent="0.25"><c r="A5" t="s"><v>8</v></c><c r="B5" s="7"><v>24.205100000000002</v></c><c r="C5" s="7"><v>14.1197</v></c><c r="D5" s="7"><v>6.1800300000000004</v></c><c r="E5" s="7"><v>3.86252</v></c><c r="F5" s="7"><v>2.51064</v></c><c r="G5" t="s"><v>74</v></c></row><row r="6" spans="1:7" x14ac:dyDescent="0.25"><c r="A6" t="s"><v>10</v></c><c r="B6" s="7"><v>15.3673</v></c><c r="C6" s="7"><v>9.5618999999999996</v></c><c r="D6" s="7"><v>6.7837800000000001</v></c><c r="E6" s="7"><v>4.3028599999999999</v></c><c r="F6" s="7"><v>2.6295199999999999</v></c><c r="G6" t="s"><v>75</v></c></row><row r="7" spans="1:7" x14ac:dyDescent="0.25"><c r="A7" t="s"><v>11</v></c><c r="B7" s="7"><v>16.228200000000001</v></c><c r="C7" s="7"><v>9.4664699999999993</v></c><c r="D7" s="7"><v>5.9503500000000003</v></c><c r="E7" s="7"><v>4.0570599999999999</v></c><c r="F7" s="7"><v>3.1780300000000001</v></c><c r="G7" t="s"><v>76</v></c></row><row r="8" spans="1:7" x14ac:dyDescent="0.25"><c r="A8" t="s"><v>13</v></c><c r="B8" s="7"><v>22.354399999999998</v></c><c r="C8" s="7"><v>12.193300000000001</v></c><c r="D8" s="7"><v>10.0495</v></c><c r="E8" s="7"><v>5.6276900000000003</v></c><c r="F8" s="7"><v>3.3072300000000001</v></c><c r="G8" t="s"><v>77</v></c></row><row r="9" spans="1:7" x14ac:dyDescent="0.25"><c r="A9" t="s"><v>14</v></c><c r="B9" s="7"><v>30.068200000000001</v></c><c r="C9" s="7"><v>15.0341</v></c><c r="D9" s="7"><v>5.4669400000000001</v></c><c r="E9" s="7"><v>2.7334700000000001</v></c><c r="F9" s="7"><v>1.3667400000000001</v></c><c r="G9" t="s"><v>78</v></c></row><row r="10" spans="1:7" x14ac:dyDescent="0.25"><c r="A10" t="s"><v>15</v></c><c r="B10" s="7"><v>30.59</v></c><c r="C10" s="7"><v>18.508199999999999</v></c><c r="D10" s="7"><v>8.9432600000000004</v></c><c r="E10" s="7"><v>5.2239100000000001</v></c><c r="F10" s="7"><v>2.8128700000000002</v></c><c r="G10" t="s"><v>79</v></c></row><row r="11" spans="1:7" x14ac:dyDescent="0.25"><c r="A11" t="s"><v>16</v></c><c r="B11" s="7"><v>31.6388</v></c><c r="C11" s="7"><v>19.8462</v></c><c r="D11" s="7"><v>11.4475</v></c><c r="E11" s="7"><v>7.78857</v></c><c r="F11" s="7"><v>4.6271599999999999</v></c><c r="G11" t="s"><v>77</v></c></row><row r="12" spans="1:7" x14ac:dyDescent="0.25"><c r="A12" t="s"><v>17</v></c><c r="B12" s="7"><v>34.043999999999997</v></c><c r="C12" s="7"><v>29.788499999999999</v></c><c r="D12" s="7"><v>19.2197</v></c><c r="E12" s="7"><v>9.95838</v></c><c r="F12" s="7"><v>4.9757999999999996</v></c><c r="G12" t="s"><v>80</v></c></row><row r="13" spans="1:7" x14ac:dyDescent="0.25"><c r="A13" t="s"><v>18</v></c><c r="B13" s="7"><v>19.191700000000001</v></c><c r="C13" s="7"><v>11.6279</v></c><c r="D13" s="7"><v>6.17842</v></c><c r="E13" s="7"><v>3.9434999999999998</v></c><c r="F13" s="7"><v>2.42164</v></c><c r="G13" t="s"><v>81</v></c></row><row r="14" spans="1:7" x14ac:dyDescent="0.25"><c r="A14" t="s"><v>20</v></c><c r="B14" s="7"><v>21.0871</v></c><c r="C14" s="7"><v>17.3215</v></c><c r="D14" s="7"><v>10.7552</v></c><c r="E14" s="7"><v>5.8257099999999999</v></c><c r="F14" s="7"><v>3.43567</v></c><c r="G14" t="s"><v>82</v></c></row><row r="15" spans="1:7" x14ac:dyDescent="0.25"><c r="A15" t="s"><v>21</v></c><c r="B15" s="7"><v>15.7582</v></c><c r="C15" s="7"><v>13.1319</v></c><c r="D15" s="7"><v>8.8039000000000005</v></c><c r="E15" s="7"><v>5.9139299999999997</v></c><c r="F15" s="7"><v>3.59978</v></c><c r="G15" t="s"><v>83</v></c></row><row r="16" spans="1:7" x14ac:dyDescent="0.25"><c r="A16" t="s"><v>22</v></c><c r="B16" s="7"><v>28.967700000000001</v></c><c r="C16" s="7"><v>23.003699999999998</v></c><c r="D16" s="7"><v>12.042299999999999</v></c><c r="E16" s="7"><v>6.8691700000000004</v></c><c r="F16" s="7"><v>3.9010099999999999</v></c><c r="G16" t="s"><v>81</v></c></row><row r="17" spans="1:7" x14ac:dyDescent="0.25"><c r="A17" t="s"><v>23</v></c><c r="B17" s="7"><v>24.8233</v></c><c r="C17" s="7"><v>18.794799999999999</v></c><c r="D17" s="7"><v>10.4565</v></c><c r="E17" s="7"><v>6.1349600000000004</v></c><c r="F17" s="7"><v>3.5577000000000001</v></c><c r="G17" t="s"><v>74</v></c></row><row r="18" spans="1:7" x14ac:dyDescent="0.25"><c r="A18" t="s"><v>25</v></c><c r="B18" s="7"><v>31.591799999999999</v></c><c r="C18" s="7"><v>19.6571</v></c><c r="D18" s="7"><v>13.578900000000001</v></c><c r="E18" s="7"><v>8.6159499999999998</v></c><c r="F18" s="7"><v>4.7866400000000002</v></c><c r="G18" t="s"><v>84</v></c></row><row r="19" spans="1:7" x14ac:dyDescent="0.25"><c r="A19" t="s"><v>26</v></c><c r="B19" s="7"><v>30.801600000000001</v></c><c r="C19" s="7"><v>23.101199999999999</v></c><c r="D19" s="7"><v>12.7057</v></c><c r="E19" s="7"><v>7.3153899999999998</v></c><c r="F19" s="7"><v>4.33148</v></c><c r="G19" t="s"><v>85</v></c></row><row r="20" spans="1:7" x14ac:dyDescent="0.25"><c r="A20" t="s"><v>27</v></c><c r="B20" s="7"><v>32.909799999999997</v></c><c r="C20" s="7"><v>23.279399999999999</v></c><c r="D20" s="7"><v>11.341200000000001</v></c><c r="E20" s="7"><v>6.2930000000000001</v></c><c r="F20" s="7"><v>3.4615399999999998</v></c><c r="G20" t="s"><v>86</v></c></row><row r="21" spans="1:7" x14ac:dyDescent="0.25"><c r="A21" t="s"><v>28</v></c><c r="B21" s="7"><v>19.2453</v></c><c r="C21" s="7"><v>12.509399999999999</v></c><c r="D21" s="7"><v>9.9032999999999998</v></c><c r="E21" s="7"><v>6.0627599999999999</v></c><c r="F21" s="7"><v>3.6849500000000002</v></c><c r="G21" t="s"><v>87</v></c></row><row r="22" spans="1:7" x14ac:dyDescent="0.25"><c r="A22" t="s"><v>29</v></c><c r="B22" s="7"><v>10.55</v></c><c r="C22" s="7"><v>7.6396600000000001</v></c><c r="D22" s="7"><v>6.5756899999999998</v></c><c r="E22" s="7"><v>4.2702400000000003</v></c><c r="F22" s="7"><v>2.50339</v></c><c r="G22" t="s"><v>81</v></c></row><row r="23" spans="1:7" x14ac:dyDescent="0.25"><c r="A23" t="s"><v>30</v></c><c r="B23" s="7"><v>30.381</v></c><c r="C23" s="7"><v>17.499400000000001</v></c><c r="D23" s="7"><v>8.6802700000000002</v></c><c r="E23" s="7"><v>4.3059599999999998</v></c><c r="F23" s="7"><v>2.2875100000000002</v></c><c r="G23" t="s"><v>81</v></c></row><row r="24" spans="1:7" x14ac:dyDescent="0.25"><c r="A24" t="s"><v>63</v></c><c r="B24" s="7"><v>4.6041699999999999</v></c><c r="C24" s="7"><v>4.3333300000000001</v></c><c r="D24" s="7"><v>4.1856099999999996</v></c><c r="E24" s="7"><v>3.34849</v></c><c r="F24" s="7"><v>1.8835200000000001</v></c><c r="G24" t="s"><v>88</v></c></row><row r="25" spans="1:7" x14ac:dyDescent="0.25"><c r="A25" t="s"><v>31</v></c><c r="B25" s="7"><v>20.129000000000001</v></c><c r="C25" s="7"><v>13.024699999999999</v></c><c r="D25" s="7"><v>6.5882399999999999</v></c><c r="E25" s="7"><v>4.3529400000000003</v></c><c r="F25" s="7"><v>2.6470600000000002</v></c><c r="G25" t="s"><v>76</v></c></row><row r="26" spans="1:7" x14ac:dyDescent="0.25"><c r="A26" t="s"><v>32</v></c><c r="B26" s="7"><v>36.666699999999999</v></c><c r="C26" s="7"><v>20</v></c><c r="D26" s="7"><v>8.1481499999999993</v></c><c r="E26" s="7"><v>6</v></c><c r="F26" s="7"><v>3.6666699999999999</v></c><c r="G26" t="s"><v>72</v></c></row><row r="27" spans="1:7" x14ac:dyDescent="0.25"><c r="A27" t="s"><v>33</v></c><c r="B27" s="7"><v>10.7683</v></c><c r="C27" s="7"><v>13.598800000000001</v></c><c r="D27" s="7"><v>8.6388400000000001</v></c><c r="E27" s="7"><v>5.1134399999999998</v></c><c r="F27" s="7"><v>3.5794100000000002</v></c><c r="G27" t="s"><v>81</v></c></row><row r="28" spans="1:7" x14ac:dyDescent="0.25"><c r="A28" t="s"><v>66</v></c><c r="B28" s="7"><v>20.8066</v></c><c r="C28" s="7"><v>14.7217</v></c><c r="D28" s="7"><v>7.1118399999999999</v></c><c r="E28" s="7"><v>5.0017399999999999</v></c><c r="F28" s="7"><v>2.9111699999999998</v></c><c r="G28" t="s"><v>89</v></c></row><row r="29" spans="1:7" x14ac:dyDescent="0.25"><c r="A29" t="s"><v>35</v></c><c r="B29" s="7"><v>30.5303</v></c><c r="C29" s="7"><v>22.8977</v></c><c r="D29" s="7"><v>10.9909</v></c><c r="E29" s="7"><v>6.4113600000000002</v></c><c r="F29" s="7"><v>3.6484399999999999</v></c><c r="G29" t="s"><v>90</v></c></row><row r="30" spans="1:7" x14ac:dyDescent="0.25"><c r="A30" t="s"><v>36</v></c><c r="B30" s="7"><v>24.313700000000001</v></c><c r="C30" s="7"><v>14.785399999999999</v></c><c r="D30" s="7"><v>7.4509800000000004</v></c><c r="E30" s="7"><v>4.3137299999999996</v></c><c r="F30" s="7"><v>3.0392199999999998</v></c><c r="G30" t="s"><v>76</v></c></row><row r="31" spans="1:7" x14ac:dyDescent="0.25"><c r="A31" t="s"><v>37</v></c><c r="B31" s="7"><v>21.280899999999999</v></c><c r="C31" s="7"><v>13.105</v></c><c r="D31" s="7"><v>6.2539600000000002</v></c><c r="E31" s="7"><v>3.50379</v></c><c r="F31" s="7"><v>2.0067200000000001</v></c><c r="G31" t="s"><v>79</v></c></row><row r="32" spans="1:7" x14ac:dyDescent="0.25"><c r="A32" t="s"><v>38</v></c><c r="B32" s="7"><v>32.248899999999999</v></c><c r="C32" s="7"><v>18.14</v></c><c r="D32" s="7"><v>10.4809</v></c><c r="E32" s="7"><v>6.0466699999999998</v></c><c r="F32" s="7"><v>3.2070699999999999</v></c><c r="G32" t="s"><v>91</v></c></row><row r="33" spans="1:7" x14ac:dyDescent="0.25"><c r="A33" t="s"><v>39</v></c><c r="B33" s="7"><v>17.802499999999998</v></c><c r="C33" s="7"><v>15.6257</v></c><c r="D33" s="7"><v>9.8997399999999995</v></c><c r="E33" s="7"><v>6.4348299999999998</v></c><c r="F33" s="7"><v>3.6444100000000001</v></c><c r="G33" t="s"><v>92</v></c></row><row r="34" spans="1:7" x14ac:dyDescent="0.25"><c r="A34" t="s"><v>40</v></c><c r="B34" s="7"><v>12.271599999999999</v></c><c r="C34" s="7"><v>7.7504900000000001</v></c><c r="D34" s="7"><v>9.0158699999999996</v></c><c r="E34" s="7"><v>5.2061299999999999</v></c><c r="F34" s="7"><v>2.9749300000000001</v></c><c r="G34" t="s"><v>93</v></c></row><row r="35" spans="1:7" x14ac:dyDescent="0.25"><c r="A35" t="s"><v>41</v></c><c r="B35" s="7"><v>36.4</v></c><c r="C35" s="7"><v>36.4</v></c><c r="D35" s="7"><v>18.2</v></c><c r="E35" s="7"><v>10.1111</v></c><c r="F35" s="7"><v>5.0206900000000001</v></c><c r="G35" t="s"><v>81</v></c></row><row r="36" spans="1:7" x14ac:dyDescent="0.25"><c r="A36" t="s"><v>42</v></c><c r="B36" s="7"><v>19.702500000000001</v></c><c r="C36" s="7"><v>20.4163</v></c><c r="D36" s="7"><v>14.6934</v></c><c r="E36" s="7"><v>8.19557</v></c><c r="F36" s="7"><v>4.5530900000000001</v></c><c r="G36" t="s"><v>94</v></c></row><row r="37" spans="1:7" x14ac:dyDescent="0.25"><c r="A37" t="s"><v>43</v></c><c r="B37" s="7"><v>16.260300000000001</v></c><c r="C37" s="7"><v>10.406599999999999</v></c><c r="D37" s="7"><v>5.03904</v></c><c r="E37" s="7"><v>3.1655500000000001</v></c><c r="F37" s="7"><v>2.00101</v></c><c r="G37" t="s"><v>93</v></c></row><row r="38" spans="1:7" x14ac:dyDescent="0.25"><c r="A38" t="s"><v>44</v></c><c r="B38" s="7"><v>25.2254</v></c><c r="C38" s="7"><v>19.2881</v></c><c r="D38" s="7"><v>14.8765</v></c><c r="E38" s="7"><v>8.6410499999999999</v></c><c r="F38" s="7"><v>4.8502700000000001</v></c><c r="G38" t="s"><v>81</v></c></row><row r="39" spans="1:7" x14ac:dyDescent="0.25"><c r="A39" t="s"><v>45</v></c><c r="B39" s="7"><v>18.318200000000001</v></c><c r="C39" s="7"><v>11.4489</v></c><c r="D39" s="7"><v>5.4954499999999999</v></c><c r="E39" s="7"><v>3.66364</v></c><c r="F39" s="7"><v>2.7306599999999999</v></c><c r="G39" t="s"><v>76</v></c></row><row r="40" spans="1:7" x14ac:dyDescent="0.25"><c r="A40" t="s"><v>46</v></c><c r="B40" s="7"><v>31.2788</v></c><c r="C40" s="7"><v>20.956</v></c><c r="D40" s="7"><v>15.5328</v></c><c r="E40" s="7"><v>9.1369399999999992</v></c><c r="F40" s="7"><v>4.8956099999999996</v></c><c r="G40" t="s"><v>81</v></c></row><row r="41" spans="1:7" x14ac:dyDescent="0.25"><c r="A41" t="s"><v>47</v></c><c r="B41" s="7"><v>13.5886</v></c><c r="C41" s="7"><v>9.5120100000000001</v></c><c r="D41" s="7"><v>7.3378399999999999</v></c><c r="E41" s="7"><v>4.3323</v></c><c r="F41" s="7"><v>2.3648600000000002</v></c><c r="G41" t="s"><v>81</v></c></row></sheetData><pageMargins left="0.7" right="0.7" top="0.75" bottom="0.75" header="0.3" footer="0.3"/></worksheet>
