# Supplementary material for: Rescoring and Linearly Combining: A Highly Effective Consensus Strategy for Virtual Screening Campaigns
Source: Int J Mol Sci. 2019 Apr 26;20(9):2060. doi: 10.3390/ijms20092060 (PMC6540224; doi:10.3390/ijms20092060)
Supplement: Supplementary file 1 [file ijms-20-02060-s001.zip › ijms-462851-supplementary/xl/worksheets/sheet6.xml]

<?xml version="1.0" encoding="UTF-8" standalone="yes"?>
<worksheet xmlns="http://schemas.openxmlformats.org/spreadsheetml/2006/main" xmlns:r="http://schemas.openxmlformats.org/officeDocument/2006/relationships" xmlns:mc="http://schemas.openxmlformats.org/markup-compatibility/2006" mc:Ignorable="x14ac" xmlns:x14ac="http://schemas.microsoft.com/office/spreadsheetml/2009/9/ac"><dimension ref="A1:AF20"/><sheetViews><sheetView workbookViewId="0"><selection sqref="A1:A2"/></sheetView></sheetViews><sheetFormatPr defaultRowHeight="15" x14ac:dyDescent="0.25"/><cols><col min="1" max="1" width="25.85546875" style="8" bestFit="1" customWidth="1"/><col min="2" max="2" width="13.5703125" style="8" bestFit="1" customWidth="1"/><col min="3" max="7" width="4.5703125" style="8" bestFit="1" customWidth="1"/><col min="8" max="10" width="5" style="8" bestFit="1" customWidth="1"/><col min="11" max="12" width="4.5703125" style="8" bestFit="1" customWidth="1"/><col min="13" max="15" width="5" style="8" bestFit="1" customWidth="1"/><col min="16" max="17" width="4.5703125" style="8" bestFit="1" customWidth="1"/><col min="18" max="27" width="4.7109375" style="8" bestFit="1" customWidth="1"/><col min="28" max="29" width="5" style="8" bestFit="1" customWidth="1"/><col min="30" max="30" width="4.140625" style="8" bestFit="1" customWidth="1"/><col min="31" max="31" width="4.5703125" style="8" bestFit="1" customWidth="1"/><col min="32" max="32" width="4.7109375" style="8" bestFit="1" customWidth="1"/><col min="33" max="16384" width="9.140625" style="8"/></cols><sheetData><row r="1" spans="1:32" x14ac:dyDescent="0.25"><c r="A1" s="19" t="s"><v>425</v></c><c r="B1" s="19" t="s"><v>426</v></c><c r="C1" s="33" t="s"><v>422</v></c><c r="D1" s="34"/><c r="E1" s="34"/><c r="F1" s="34"/><c r="G1" s="35"/><c r="H1" s="33" t="s"><v>423</v></c><c r="I1" s="34"/><c r="J1" s="34"/><c r="K1" s="34"/><c r="L1" s="35"/><c r="M1" s="33" t="s"><v>424</v></c><c r="N1" s="34"/><c r="O1" s="34"/><c r="P1" s="34"/><c r="Q1" s="35"/><c r="R1" s="33" t="s"><v>441</v></c><c r="S1" s="34"/><c r="T1" s="34"/><c r="U1" s="34"/><c r="V1" s="35"/><c r="W1" s="33" t="s"><v>442</v></c><c r="X1" s="34"/><c r="Y1" s="34"/><c r="Z1" s="34"/><c r="AA1" s="35"/><c r="AB1" s="33" t="s"><v>443</v></c><c r="AC1" s="34"/><c r="AD1" s="34"/><c r="AE1" s="34"/><c r="AF1" s="35"/></row><row r="2" spans="1:32" ht="45" x14ac:dyDescent="0.25"><c r="A2" s="20"/><c r="B2" s="20"/><c r="C2" s="14" t="s"><v>427</v></c><c r="D2" s="13" t="s"><v>428</v></c><c r="E2" s="13" t="s"><v>429</v></c><c r="F2" s="13" t="s"><v>430</v></c><c r="G2" s="15" t="s"><v>431</v></c><c r="H2" s="14" t="s"><v>427</v></c><c r="I2" s="13" t="s"><v>428</v></c><c r="J2" s="13" t="s"><v>429</v></c><c r="K2" s="13" t="s"><v>430</v></c><c r="L2" s="15" t="s"><v>431</v></c><c r="M2" s="14" t="s"><v>427</v></c><c r="N2" s="13" t="s"><v>428</v></c><c r="O2" s="13" t="s"><v>429</v></c><c r="P2" s="13" t="s"><v>430</v></c><c r="Q2" s="15" t="s"><v>431</v></c><c r="R2" s="14" t="s"><v>549</v></c><c r="S2" s="13" t="s"><v>437</v></c><c r="T2" s="13" t="s"><v>438</v></c><c r="U2" s="13" t="s"><v>439</v></c><c r="V2" s="15" t="s"><v>440</v></c><c r="W2" s="14" t="s"><v>549</v></c><c r="X2" s="13" t="s"><v>437</v></c><c r="Y2" s="13" t="s"><v>438</v></c><c r="Z2" s="13" t="s"><v>439</v></c><c r="AA2" s="15" t="s"><v>440</v></c><c r="AB2" s="14" t="s"><v>549</v></c><c r="AC2" s="13" t="s"><v>437</v></c><c r="AD2" s="13" t="s"><v>438</v></c><c r="AE2" s="13" t="s"><v>439</v></c><c r="AF2" s="15" t="s"><v>440</v></c></row><row r="3" spans="1:32" ht="15" customHeight="1" x14ac:dyDescent="0.25"><c r="A3" s="16" t="s"><v>354</v></c><c r="B3" s="21" t="s"><v>432</v></c><c r="C3" s="49"><v>6.4</v></c><c r="D3" s="50"><v>4.3</v></c><c r="E3" s="50"><v>2.8</v></c><c r="F3" s="50"><v>1.9</v></c><c r="G3" s="51"><v>1.5</v></c><c r="H3" s="55"><v>9</v></c><c r="I3" s="56"><v>6.4</v></c><c r="J3" s="56"><v>4</v></c><c r="K3" s="56"><v>3</v></c><c r="L3" s="57"><v>2</v></c><c r="M3" s="24" t="s"><v>433</v></c><c r="N3" s="25"/><c r="O3" s="25"/><c r="P3" s="25"/><c r="Q3" s="26"/><c r="R3" s="58"><f>H3-C3</f><v>2.5999999999999996</v></c><c r="S3" s="59"><f t="shared" ref="S3:V3" si="0">I3-D3</f><v>2.1000000000000005</v></c><c r="T3" s="59"><f t="shared" si="0"/><v>1.2000000000000002</v></c><c r="U3" s="59"><f t="shared" si="0"/><v>1.1000000000000001</v></c><c r="V3" s="60"><f t="shared" si="0"/><v>0.5</v></c><c r="W3" s="24" t="s"><v>433</v></c><c r="X3" s="25"/><c r="Y3" s="25"/><c r="Z3" s="25"/><c r="AA3" s="26"/><c r="AB3" s="24" t="s"><v>433</v></c><c r="AC3" s="25"/><c r="AD3" s="25"/><c r="AE3" s="25"/><c r="AF3" s="26"/></row><row r="4" spans="1:32" ht="15" customHeight="1" x14ac:dyDescent="0.25"><c r="A4" s="17" t="s"><v>339</v></c><c r="B4" s="22"/><c r="C4" s="40"><v>17.7</v></c><c r="D4" s="41"><v>13.6</v></c><c r="E4" s="41"><v>7.2</v></c><c r="F4" s="41"><v>4.8</v></c><c r="G4" s="42"><v>3</v></c><c r="H4" s="43"><v>14.4</v></c><c r="I4" s="44"><v>10.3</v></c><c r="J4" s="44"><v>6.3</v></c><c r="K4" s="44"><v>4.3</v></c><c r="L4" s="45"><v>3</v></c><c r="M4" s="27"/><c r="N4" s="28"/><c r="O4" s="28"/><c r="P4" s="28"/><c r="Q4" s="29"/><c r="R4" s="61"><f t="shared" ref="R4:R20" si="1">H4-C4</f><v>-3.2999999999999989</v></c><c r="S4" s="62"><f t="shared" ref="S4:S20" si="2">I4-D4</f><v>-3.2999999999999989</v></c><c r="T4" s="62"><f t="shared" ref="T4:T20" si="3">J4-E4</f><v>-0.90000000000000036</v></c><c r="U4" s="62"><f t="shared" ref="U4:U20" si="4">K4-F4</f><v>-0.5</v></c><c r="V4" s="63"><f t="shared" ref="V4:V20" si="5">L4-G4</f><v>0</v></c><c r="W4" s="27"/><c r="X4" s="28"/><c r="Y4" s="28"/><c r="Z4" s="28"/><c r="AA4" s="29"/><c r="AB4" s="27"/><c r="AC4" s="28"/><c r="AD4" s="28"/><c r="AE4" s="28"/><c r="AF4" s="29"/></row><row r="5" spans="1:32" ht="15" customHeight="1" x14ac:dyDescent="0.25"><c r="A5" s="17" t="s"><v>434</v></c><c r="B5" s="22"/><c r="C5" s="40"><v>17.5</v></c><c r="D5" s="41"><v>12.3</v></c><c r="E5" s="41"><v>7.7</v></c><c r="F5" s="41"><v>5.3</v></c><c r="G5" s="42"><v>3.3</v></c><c r="H5" s="43"><v>22.9</v></c><c r="I5" s="44"><v>16.399999999999999</v></c><c r="J5" s="44"><v>9</v></c><c r="K5" s="44"><v>5.7</v></c><c r="L5" s="45"><v>3.5</v></c><c r="M5" s="27"/><c r="N5" s="28"/><c r="O5" s="28"/><c r="P5" s="28"/><c r="Q5" s="29"/><c r="R5" s="61"><f t="shared" si="1"/><v>5.3999999999999986</v></c><c r="S5" s="62"><f t="shared" si="2"/><v>4.0999999999999979</v></c><c r="T5" s="62"><f t="shared" si="3"/><v>1.2999999999999998</v></c><c r="U5" s="62"><f t="shared" si="4"/><v>0.40000000000000036</v></c><c r="V5" s="63"><f t="shared" si="5"/><v>0.20000000000000018</v></c><c r="W5" s="27"/><c r="X5" s="28"/><c r="Y5" s="28"/><c r="Z5" s="28"/><c r="AA5" s="29"/><c r="AB5" s="27"/><c r="AC5" s="28"/><c r="AD5" s="28"/><c r="AE5" s="28"/><c r="AF5" s="29"/></row><row r="6" spans="1:32" ht="15" customHeight="1" x14ac:dyDescent="0.25"><c r="A6" s="17" t="s"><v>374</v></c><c r="B6" s="22"/><c r="C6" s="40"><v>14.6</v></c><c r="D6" s="41"><v>13.3</v></c><c r="E6" s="41"><v>8.5</v></c><c r="F6" s="41"><v>5.7</v></c><c r="G6" s="42"><v>3.5</v></c><c r="H6" s="43"><v>16.5</v></c><c r="I6" s="44"><v>14.1</v></c><c r="J6" s="44"><v>8.3000000000000007</v></c><c r="K6" s="44"><v>5.0999999999999996</v></c><c r="L6" s="45"><v>3.2</v></c><c r="M6" s="27"/><c r="N6" s="28"/><c r="O6" s="28"/><c r="P6" s="28"/><c r="Q6" s="29"/><c r="R6" s="61"><f t="shared" si="1"/><v>1.9000000000000004</v></c><c r="S6" s="62"><f t="shared" si="2"/><v>0.79999999999999893</v></c><c r="T6" s="62"><f t="shared" si="3"/><v>-0.19999999999999929</v></c><c r="U6" s="62"><f t="shared" si="4"/><v>-0.60000000000000053</v></c><c r="V6" s="63"><f t="shared" si="5"/><v>-0.29999999999999982</v></c><c r="W6" s="27"/><c r="X6" s="28"/><c r="Y6" s="28"/><c r="Z6" s="28"/><c r="AA6" s="29"/><c r="AB6" s="27"/><c r="AC6" s="28"/><c r="AD6" s="28"/><c r="AE6" s="28"/><c r="AF6" s="29"/></row><row r="7" spans="1:32" ht="15" customHeight="1" x14ac:dyDescent="0.25"><c r="A7" s="17" t="s"><v>435</v></c><c r="B7" s="22"/><c r="C7" s="40"><v>17.100000000000001</v></c><c r="D7" s="41"><v>12.2</v></c><c r="E7" s="41"><v>7.2</v></c><c r="F7" s="41"><v>4.8</v></c><c r="G7" s="42"><v>3</v></c><c r="H7" s="43"><v>12.6</v></c><c r="I7" s="44"><v>9.1</v></c><c r="J7" s="44"><v>5.8</v></c><c r="K7" s="44"><v>4.0999999999999996</v></c><c r="L7" s="45"><v>2.7</v></c><c r="M7" s="27"/><c r="N7" s="28"/><c r="O7" s="28"/><c r="P7" s="28"/><c r="Q7" s="29"/><c r="R7" s="61"><f t="shared" si="1"/><v>-4.5000000000000018</v></c><c r="S7" s="62"><f t="shared" si="2"/><v>-3.0999999999999996</v></c><c r="T7" s="62"><f t="shared" si="3"/><v>-1.4000000000000004</v></c><c r="U7" s="62"><f t="shared" si="4"/><v>-0.70000000000000018</v></c><c r="V7" s="63"><f t="shared" si="5"/><v>-0.29999999999999982</v></c><c r="W7" s="27"/><c r="X7" s="28"/><c r="Y7" s="28"/><c r="Z7" s="28"/><c r="AA7" s="29"/><c r="AB7" s="27"/><c r="AC7" s="28"/><c r="AD7" s="28"/><c r="AE7" s="28"/><c r="AF7" s="29"/></row><row r="8" spans="1:32" ht="15" customHeight="1" x14ac:dyDescent="0.25"><c r="A8" s="18" t="s"><v>436</v></c><c r="B8" s="23"/><c r="C8" s="52"><v>14.6</v></c><c r="D8" s="53"><v>10.7</v></c><c r="E8" s="53"><v>6.4</v></c><c r="F8" s="53"><v>4.3</v></c><c r="G8" s="54"><v>2.7</v></c><c r="H8" s="46"><v>15.1</v></c><c r="I8" s="47"><v>11.3</v></c><c r="J8" s="47"><v>6.7</v></c><c r="K8" s="47"><v>4.4000000000000004</v></c><c r="L8" s="48"><v>2.9</v></c><c r="M8" s="30"/><c r="N8" s="31"/><c r="O8" s="31"/><c r="P8" s="31"/><c r="Q8" s="32"/><c r="R8" s="64"><f t="shared" si="1"/><v>0.5</v></c><c r="S8" s="65"><f t="shared" si="2"/><v>0.60000000000000142</v></c><c r="T8" s="65"><f t="shared" si="3"/><v>0.29999999999999982</v></c><c r="U8" s="65"><f t="shared" si="4"/><v>0.10000000000000053</v></c><c r="V8" s="66"><f t="shared" si="5"/><v>0.19999999999999973</v></c><c r="W8" s="30"/><c r="X8" s="31"/><c r="Y8" s="31"/><c r="Z8" s="31"/><c r="AA8" s="32"/><c r="AB8" s="30"/><c r="AC8" s="31"/><c r="AD8" s="31"/><c r="AE8" s="31"/><c r="AF8" s="32"/></row><row r="9" spans="1:32" ht="15" customHeight="1" x14ac:dyDescent="0.25"><c r="A9" s="16" t="s"><v>354</v></c><c r="B9" s="21" t="s"><v>540</v></c><c r="C9" s="55"><v>15.1</v></c><c r="D9" s="56"><v>10.5</v></c><c r="E9" s="56"><v>5.9</v></c><c r="F9" s="56"><v>3.6</v></c><c r="G9" s="57"><v>2.2000000000000002</v></c><c r="H9" s="55"><v>15.3</v></c><c r="I9" s="56"><v>10.6</v></c><c r="J9" s="56"><v>5.9</v></c><c r="K9" s="56"><v>3.6</v></c><c r="L9" s="57"><v>2.1</v></c><c r="M9" s="55"><v>21.8</v></c><c r="N9" s="56"><v>15.3</v></c><c r="O9" s="56"><v>7.7</v></c><c r="P9" s="56"><v>4.4000000000000004</v></c><c r="Q9" s="57"><v>2.7</v></c><c r="R9" s="58"><f t="shared" si="1"/><v>0.20000000000000107</v></c><c r="S9" s="59"><f t="shared" si="2"/><v>9.9999999999999645E-2</v></c><c r="T9" s="59"><f t="shared" si="3"/><v>0</v></c><c r="U9" s="59"><f t="shared" si="4"/><v>0</v></c><c r="V9" s="60"><f t="shared" si="5"/><v>-0.10000000000000009</v></c><c r="W9" s="58"><f>M9-H9</f><v>6.5</v></c><c r="X9" s="59"><f t="shared" ref="X9:AA9" si="6">N9-I9</f><v>4.7000000000000011</v></c><c r="Y9" s="59"><f t="shared" si="6"/><v>1.7999999999999998</v></c><c r="Z9" s="59"><f t="shared" si="6"/><v>0.80000000000000027</v></c><c r="AA9" s="60"><f t="shared" si="6"/><v>0.60000000000000009</v></c><c r="AB9" s="58"><f>M9-C9</f><v>6.7000000000000011</v></c><c r="AC9" s="59"><f t="shared" ref="AC9:AF9" si="7">N9-D9</f><v>4.8000000000000007</v></c><c r="AD9" s="59"><f t="shared" si="7"/><v>1.7999999999999998</v></c><c r="AE9" s="59"><f t="shared" si="7"/><v>0.80000000000000027</v></c><c r="AF9" s="60"><f t="shared" si="7"/><v>0.5</v></c></row><row r="10" spans="1:32" ht="15" customHeight="1" x14ac:dyDescent="0.25"><c r="A10" s="17" t="s"><v>339</v></c><c r="B10" s="22"/><c r="C10" s="43"><v>27.5</v></c><c r="D10" s="44"><v>16.2</v></c><c r="E10" s="44"><v>7.3</v></c><c r="F10" s="44"><v>4.2</v></c><c r="G10" s="45"><v>2.5</v></c><c r="H10" s="43"><v>24.4</v></c><c r="I10" s="44"><v>18.3</v></c><c r="J10" s="44"><v>10</v></c><c r="K10" s="44"><v>6.3</v></c><c r="L10" s="45"><v>4</v></c><c r="M10" s="43"><v>19.3</v></c><c r="N10" s="44"><v>12</v></c><c r="O10" s="44"><v>8.1</v></c><c r="P10" s="44"><v>5</v></c><c r="Q10" s="45"><v>3.2</v></c><c r="R10" s="61"><f t="shared" si="1"/><v>-3.1000000000000014</v></c><c r="S10" s="62"><f t="shared" si="2"/><v>2.1000000000000014</v></c><c r="T10" s="62"><f t="shared" si="3"/><v>2.7</v></c><c r="U10" s="62"><f t="shared" si="4"/><v>2.0999999999999996</v></c><c r="V10" s="63"><f t="shared" si="5"/><v>1.5</v></c><c r="W10" s="61"><f t="shared" ref="W10:W20" si="8">M10-H10</f><v>-5.0999999999999979</v></c><c r="X10" s="62"><f t="shared" ref="X10:X20" si="9">N10-I10</f><v>-6.3000000000000007</v></c><c r="Y10" s="62"><f t="shared" ref="Y10:Y20" si="10">O10-J10</f><v>-1.9000000000000004</v></c><c r="Z10" s="62"><f t="shared" ref="Z10:Z20" si="11">P10-K10</f><v>-1.2999999999999998</v></c><c r="AA10" s="63"><f t="shared" ref="AA10:AA20" si="12">Q10-L10</f><v>-0.79999999999999982</v></c><c r="AB10" s="61"><f t="shared" ref="AB10:AB20" si="13">M10-C10</f><v>-8.1999999999999993</v></c><c r="AC10" s="62"><f t="shared" ref="AC10:AC20" si="14">N10-D10</f><v>-4.1999999999999993</v></c><c r="AD10" s="62"><f t="shared" ref="AD10:AD20" si="15">O10-E10</f><v>0.79999999999999982</v></c><c r="AE10" s="62"><f t="shared" ref="AE10:AE20" si="16">P10-F10</f><v>0.79999999999999982</v></c><c r="AF10" s="63"><f t="shared" ref="AF10:AF20" si="17">Q10-G10</f><v>0.70000000000000018</v></c></row><row r="11" spans="1:32" ht="15" customHeight="1" x14ac:dyDescent="0.25"><c r="A11" s="17" t="s"><v>434</v></c><c r="B11" s="22"/><c r="C11" s="43"><v>22.2</v></c><c r="D11" s="44"><v>16.8</v></c><c r="E11" s="44"><v>10.1</v></c><c r="F11" s="44"><v>6.4</v></c><c r="G11" s="45"><v>3.7</v></c><c r="H11" s="43"><v>24.4</v></c><c r="I11" s="44"><v>21.1</v></c><c r="J11" s="44"><v>12.2</v></c><c r="K11" s="44"><v>7.4</v></c><c r="L11" s="45"><v>4.0999999999999996</v></c><c r="M11" s="43"><v>30.2</v></c><c r="N11" s="44"><v>21.5</v></c><c r="O11" s="44"><v>12.3</v></c><c r="P11" s="44"><v>7.5</v></c><c r="Q11" s="45"><v>4.5</v></c><c r="R11" s="61"><f t="shared" si="1"/><v>2.1999999999999993</v></c><c r="S11" s="62"><f t="shared" si="2"/><v>4.3000000000000007</v></c><c r="T11" s="62"><f t="shared" si="3"/><v>2.0999999999999996</v></c><c r="U11" s="62"><f t="shared" si="4"/><v>1</v></c><c r="V11" s="63"><f t="shared" si="5"/><v>0.39999999999999947</v></c><c r="W11" s="61"><f t="shared" si="8"/><v>5.8000000000000007</v></c><c r="X11" s="62"><f t="shared" si="9"/><v>0.39999999999999858</v></c><c r="Y11" s="62"><f t="shared" si="10"/><v>0.10000000000000142</v></c><c r="Z11" s="62"><f t="shared" si="11"/><v>9.9999999999999645E-2</v></c><c r="AA11" s="63"><f t="shared" si="12"/><v>0.40000000000000036</v></c><c r="AB11" s="61"><f t="shared" si="13"/><v>8</v></c><c r="AC11" s="62"><f t="shared" si="14"/><v>4.6999999999999993</v></c><c r="AD11" s="62"><f t="shared" si="15"/><v>2.2000000000000011</v></c><c r="AE11" s="62"><f t="shared" si="16"/><v>1.0999999999999996</v></c><c r="AF11" s="63"><f t="shared" si="17"/><v>0.79999999999999982</v></c></row><row r="12" spans="1:32" ht="15" customHeight="1" x14ac:dyDescent="0.25"><c r="A12" s="17" t="s"><v>374</v></c><c r="B12" s="22"/><c r="C12" s="43"><v>26.1</v></c><c r="D12" s="44"><v>18</v></c><c r="E12" s="44"><v>10.9</v></c><c r="F12" s="44"><v>7.1</v></c><c r="G12" s="45"><v>4.0999999999999996</v></c><c r="H12" s="43"><v>27.3</v></c><c r="I12" s="44"><v>19.100000000000001</v></c><c r="J12" s="44"><v>11.9</v></c><c r="K12" s="44"><v>7</v></c><c r="L12" s="45"><v>4.2</v></c><c r="M12" s="43"><v>29.9</v></c><c r="N12" s="44"><v>23.3</v></c><c r="O12" s="44"><v>14.4</v></c><c r="P12" s="44"><v>8.1</v></c><c r="Q12" s="45"><v>4.9000000000000004</v></c><c r="R12" s="61"><f t="shared" si="1"/><v>1.1999999999999993</v></c><c r="S12" s="62"><f t="shared" si="2"/><v>1.1000000000000014</v></c><c r="T12" s="62"><f t="shared" si="3"/><v>1</v></c><c r="U12" s="62"><f t="shared" si="4"/><v>-9.9999999999999645E-2</v></c><c r="V12" s="63"><f t="shared" si="5"/><v>0.10000000000000053</v></c><c r="W12" s="61"><f t="shared" si="8"/><v>2.5999999999999979</v></c><c r="X12" s="62"><f t="shared" si="9"/><v>4.1999999999999993</v></c><c r="Y12" s="62"><f t="shared" si="10"/><v>2.5</v></c><c r="Z12" s="62"><f t="shared" si="11"/><v>1.0999999999999996</v></c><c r="AA12" s="63"><f t="shared" si="12"/><v>0.70000000000000018</v></c><c r="AB12" s="61"><f t="shared" si="13"/><v>3.7999999999999972</v></c><c r="AC12" s="62"><f t="shared" si="14"/><v>5.3000000000000007</v></c><c r="AD12" s="62"><f t="shared" si="15"/><v>3.5</v></c><c r="AE12" s="62"><f t="shared" si="16"/><v>1</v></c><c r="AF12" s="63"><f t="shared" si="17"/><v>0.80000000000000071</v></c></row><row r="13" spans="1:32" ht="15" customHeight="1" x14ac:dyDescent="0.25"><c r="A13" s="17" t="s"><v>435</v></c><c r="B13" s="22"/><c r="C13" s="43"><v>21.7</v></c><c r="D13" s="44"><v>15.5</v></c><c r="E13" s="44"><v>8.1999999999999993</v></c><c r="F13" s="44"><v>5.2</v></c><c r="G13" s="45"><v>3.2</v></c><c r="H13" s="43"><v>24.2</v></c><c r="I13" s="44"><v>17</v></c><c r="J13" s="44"><v>9.6</v></c><c r="K13" s="44"><v>6.1</v></c><c r="L13" s="45"><v>3.5</v></c><c r="M13" s="43"><v>24.2</v></c><c r="N13" s="44"><v>17.899999999999999</v></c><c r="O13" s="44"><v>9.6</v></c><c r="P13" s="44"><v>5.8</v></c><c r="Q13" s="45"><v>3.3</v></c><c r="R13" s="61"><f t="shared" si="1"/><v>2.5</v></c><c r="S13" s="62"><f t="shared" si="2"/><v>1.5</v></c><c r="T13" s="62"><f t="shared" si="3"/><v>1.4000000000000004</v></c><c r="U13" s="62"><f t="shared" si="4"/><v>0.89999999999999947</v></c><c r="V13" s="63"><f t="shared" si="5"/><v>0.29999999999999982</v></c><c r="W13" s="61"><f t="shared" si="8"/><v>0</v></c><c r="X13" s="62"><f t="shared" si="9"/><v>0.89999999999999858</v></c><c r="Y13" s="62"><f t="shared" si="10"/><v>0</v></c><c r="Z13" s="62"><f t="shared" si="11"/><v>-0.29999999999999982</v></c><c r="AA13" s="63"><f t="shared" si="12"/><v>-0.20000000000000018</v></c><c r="AB13" s="61"><f t="shared" si="13"/><v>2.5</v></c><c r="AC13" s="62"><f t="shared" si="14"/><v>2.3999999999999986</v></c><c r="AD13" s="62"><f t="shared" si="15"/><v>1.4000000000000004</v></c><c r="AE13" s="62"><f t="shared" si="16"/><v>0.59999999999999964</v></c><c r="AF13" s="63"><f t="shared" si="17"/><v>9.9999999999999645E-2</v></c></row><row r="14" spans="1:32" ht="15" customHeight="1" x14ac:dyDescent="0.25"><c r="A14" s="18" t="s"><v>436</v></c><c r="B14" s="23"/><c r="C14" s="46"><v>21.4</v></c><c r="D14" s="47"><v>14.9</v></c><c r="E14" s="47"><v>8.1999999999999993</v></c><c r="F14" s="47"><v>5.0999999999999996</v></c><c r="G14" s="48"><v>3.1</v></c><c r="H14" s="46"><v>23.1</v></c><c r="I14" s="47"><v>17.2</v></c><c r="J14" s="47"><v>9.9</v></c><c r="K14" s="47"><v>5.7</v></c><c r="L14" s="48"><v>3.6</v></c><c r="M14" s="46"><v>25.1</v></c><c r="N14" s="47"><v>18</v></c><c r="O14" s="47"><v>10.4</v></c><c r="P14" s="47"><v>6.2</v></c><c r="Q14" s="48"><v>3.7</v></c><c r="R14" s="64"><f t="shared" si="1"/><v>1.7000000000000028</v></c><c r="S14" s="65"><f t="shared" si="2"/><v>2.2999999999999989</v></c><c r="T14" s="65"><f t="shared" si="3"/><v>1.7000000000000011</v></c><c r="U14" s="65"><f t="shared" si="4"/><v>0.60000000000000053</v></c><c r="V14" s="66"><f t="shared" si="5"/><v>0.5</v></c><c r="W14" s="64"><f t="shared" si="8"/><v>2</v></c><c r="X14" s="65"><f t="shared" si="9"/><v>0.80000000000000071</v></c><c r="Y14" s="65"><f t="shared" si="10"/><v>0.5</v></c><c r="Z14" s="65"><f t="shared" si="11"/><v>0.5</v></c><c r="AA14" s="66"><f t="shared" si="12"/><v>0.10000000000000009</v></c><c r="AB14" s="64"><f t="shared" si="13"/><v>3.7000000000000028</v></c><c r="AC14" s="65"><f t="shared" si="14"/><v>3.0999999999999996</v></c><c r="AD14" s="65"><f t="shared" si="15"/><v>2.2000000000000011</v></c><c r="AE14" s="65"><f t="shared" si="16"/><v>1.1000000000000005</v></c><c r="AF14" s="66"><f t="shared" si="17"/><v>0.60000000000000009</v></c></row><row r="15" spans="1:32" ht="15" customHeight="1" x14ac:dyDescent="0.25"><c r="A15" s="16" t="s"><v>354</v></c><c r="B15" s="21" t="s"><v>541</v></c><c r="C15" s="55"><v>18.399999999999999</v></c><c r="D15" s="56"><v>12.3</v></c><c r="E15" s="56"><v>7.1</v></c><c r="F15" s="56"><v>4.4000000000000004</v></c><c r="G15" s="57"><v>2.6</v></c><c r="H15" s="55"><v>23.5</v></c><c r="I15" s="56"><v>16.5</v></c><c r="J15" s="56"><v>8.6999999999999993</v></c><c r="K15" s="56"><v>5.0999999999999996</v></c><c r="L15" s="57"><v>2.8</v></c><c r="M15" s="55"><v>20.5</v></c><c r="N15" s="56"><v>15.2</v></c><c r="O15" s="56"><v>8.1999999999999993</v></c><c r="P15" s="56"><v>5</v></c><c r="Q15" s="57"><v>3</v></c><c r="R15" s="58"><f t="shared" si="1"/><v>5.1000000000000014</v></c><c r="S15" s="59"><f t="shared" si="2"/><v>4.1999999999999993</v></c><c r="T15" s="59"><f t="shared" si="3"/><v>1.5999999999999996</v></c><c r="U15" s="59"><f t="shared" si="4"/><v>0.69999999999999929</v></c><c r="V15" s="60"><f t="shared" si="5"/><v>0.19999999999999973</v></c><c r="W15" s="58"><f t="shared" si="8"/><v>-3</v></c><c r="X15" s="59"><f t="shared" si="9"/><v>-1.3000000000000007</v></c><c r="Y15" s="59"><f t="shared" si="10"/><v>-0.5</v></c><c r="Z15" s="59"><f t="shared" si="11"/><v>-9.9999999999999645E-2</v></c><c r="AA15" s="60"><f t="shared" si="12"/><v>0.20000000000000018</v></c><c r="AB15" s="58"><f t="shared" si="13"/><v>2.1000000000000014</v></c><c r="AC15" s="59"><f t="shared" si="14"/><v>2.8999999999999986</v></c><c r="AD15" s="59"><f t="shared" si="15"/><v>1.0999999999999996</v></c><c r="AE15" s="59"><f t="shared" si="16"/><v>0.59999999999999964</v></c><c r="AF15" s="60"><f t="shared" si="17"/><v>0.39999999999999991</v></c></row><row r="16" spans="1:32" ht="15" customHeight="1" x14ac:dyDescent="0.25"><c r="A16" s="17" t="s"><v>339</v></c><c r="B16" s="22"/><c r="C16" s="43"><v>26.3</v></c><c r="D16" s="44"><v>16</v></c><c r="E16" s="44"><v>7.4</v></c><c r="F16" s="44"><v>4.2</v></c><c r="G16" s="45"><v>2.5</v></c><c r="H16" s="43"><v>29.3</v></c><c r="I16" s="44"><v>20.2</v></c><c r="J16" s="44"><v>10.8</v></c><c r="K16" s="44"><v>5.9</v></c><c r="L16" s="45"><v>3.7</v></c><c r="M16" s="43"><v>26.4</v></c><c r="N16" s="44"><v>21.1</v></c><c r="O16" s="44"><v>13.2</v></c><c r="P16" s="44"><v>7.4</v></c><c r="Q16" s="45"><v>4</v></c><c r="R16" s="61"><f t="shared" si="1"/><v>3</v></c><c r="S16" s="62"><f t="shared" si="2"/><v>4.1999999999999993</v></c><c r="T16" s="62"><f t="shared" si="3"/><v>3.4000000000000004</v></c><c r="U16" s="62"><f t="shared" si="4"/><v>1.7000000000000002</v></c><c r="V16" s="63"><f t="shared" si="5"/><v>1.2000000000000002</v></c><c r="W16" s="61"><f t="shared" si="8"/><v>-2.9000000000000021</v></c><c r="X16" s="62"><f t="shared" si="9"/><v>0.90000000000000213</v></c><c r="Y16" s="62"><f t="shared" si="10"/><v>2.3999999999999986</v></c><c r="Z16" s="62"><f t="shared" si="11"/><v>1.5</v></c><c r="AA16" s="63"><f t="shared" si="12"/><v>0.29999999999999982</v></c><c r="AB16" s="61"><f t="shared" si="13"/><v>9.9999999999997868E-2</v></c><c r="AC16" s="62"><f t="shared" si="14"/><v>5.1000000000000014</v></c><c r="AD16" s="62"><f t="shared" si="15"/><v>5.7999999999999989</v></c><c r="AE16" s="62"><f t="shared" si="16"/><v>3.2</v></c><c r="AF16" s="63"><f t="shared" si="17"/><v>1.5</v></c></row><row r="17" spans="1:32" ht="15" customHeight="1" x14ac:dyDescent="0.25"><c r="A17" s="17" t="s"><v>434</v></c><c r="B17" s="22"/><c r="C17" s="43"><v>23.6</v></c><c r="D17" s="44"><v>17.899999999999999</v></c><c r="E17" s="44"><v>10.3</v></c><c r="F17" s="44"><v>6.2</v></c><c r="G17" s="45"><v>3.6</v></c><c r="H17" s="43"><v>25.4</v></c><c r="I17" s="44"><v>20.9</v></c><c r="J17" s="44"><v>12.2</v></c><c r="K17" s="44"><v>7</v></c><c r="L17" s="45"><v>3.9</v></c><c r="M17" s="43"><v>34.4</v></c><c r="N17" s="44"><v>28.5</v></c><c r="O17" s="44"><v>16.399999999999999</v></c><c r="P17" s="44"><v>9.3000000000000007</v></c><c r="Q17" s="45"><v>4.9000000000000004</v></c><c r="R17" s="61"><f t="shared" si="1"/><v>1.7999999999999972</v></c><c r="S17" s="62"><f t="shared" si="2"/><v>3</v></c><c r="T17" s="62"><f t="shared" si="3"/><v>1.8999999999999986</v></c><c r="U17" s="62"><f t="shared" si="4"/><v>0.79999999999999982</v></c><c r="V17" s="63"><f t="shared" si="5"/><v>0.29999999999999982</v></c><c r="W17" s="61"><f t="shared" si="8"/><v>9</v></c><c r="X17" s="62"><f t="shared" si="9"/><v>7.6000000000000014</v></c><c r="Y17" s="62"><f t="shared" si="10"/><v>4.1999999999999993</v></c><c r="Z17" s="62"><f t="shared" si="11"/><v>2.3000000000000007</v></c><c r="AA17" s="63"><f t="shared" si="12"/><v>1.0000000000000004</v></c><c r="AB17" s="61"><f t="shared" si="13"/><v>10.799999999999997</v></c><c r="AC17" s="62"><f t="shared" si="14"/><v>10.600000000000001</v></c><c r="AD17" s="62"><f t="shared" si="15"/><v>6.0999999999999979</v></c><c r="AE17" s="62"><f t="shared" si="16"/><v>3.1000000000000005</v></c><c r="AF17" s="63"><f t="shared" si="17"/><v>1.3000000000000003</v></c></row><row r="18" spans="1:32" ht="15" customHeight="1" x14ac:dyDescent="0.25"><c r="A18" s="17" t="s"><v>374</v></c><c r="B18" s="22"/><c r="C18" s="43"><v>27.1</v></c><c r="D18" s="44"><v>19.7</v></c><c r="E18" s="44"><v>13.6</v></c><c r="F18" s="44"><v>8</v></c><c r="G18" s="45"><v>4.4000000000000004</v></c><c r="H18" s="43"><v>31.7</v></c><c r="I18" s="44"><v>26.9</v></c><c r="J18" s="44"><v>15.2</v></c><c r="K18" s="44"><v>8.1</v></c><c r="L18" s="45"><v>4.4000000000000004</v></c><c r="M18" s="43"><v>33</v></c><c r="N18" s="44"><v>26.8</v></c><c r="O18" s="44"><v>15.8</v></c><c r="P18" s="44"><v>8.4</v></c><c r="Q18" s="45"><v>4.3</v></c><c r="R18" s="61"><f t="shared" si="1"/><v>4.5999999999999979</v></c><c r="S18" s="62"><f t="shared" si="2"/><v>7.1999999999999993</v></c><c r="T18" s="62"><f t="shared" si="3"/><v>1.5999999999999996</v></c><c r="U18" s="62"><f t="shared" si="4"/><v>9.9999999999999645E-2</v></c><c r="V18" s="63"><f t="shared" si="5"/><v>0</v></c><c r="W18" s="61"><f t="shared" si="8"/><v>1.3000000000000007</v></c><c r="X18" s="62"><f t="shared" si="9"/><v>-9.9999999999997868E-2</v></c><c r="Y18" s="62"><f t="shared" si="10"/><v>0.60000000000000142</v></c><c r="Z18" s="62"><f t="shared" si="11"/><v>0.30000000000000071</v></c><c r="AA18" s="63"><f t="shared" si="12"/><v>-0.10000000000000053</v></c><c r="AB18" s="61"><f t="shared" si="13"/><v>5.8999999999999986</v></c><c r="AC18" s="62"><f t="shared" si="14"/><v>7.1000000000000014</v></c><c r="AD18" s="62"><f t="shared" si="15"/><v>2.2000000000000011</v></c><c r="AE18" s="62"><f t="shared" si="16"/><v>0.40000000000000036</v></c><c r="AF18" s="63"><f t="shared" si="17"/><v>-0.10000000000000053</v></c></row><row r="19" spans="1:32" ht="15" customHeight="1" x14ac:dyDescent="0.25"><c r="A19" s="17" t="s"><v>435</v></c><c r="B19" s="22"/><c r="C19" s="43"><v>24.4</v></c><c r="D19" s="44"><v>17.100000000000001</v></c><c r="E19" s="44"><v>10.199999999999999</v></c><c r="F19" s="44"><v>6</v></c><c r="G19" s="45"><v>3.5</v></c><c r="H19" s="43"><v>24.7</v></c><c r="I19" s="44"><v>18.8</v></c><c r="J19" s="44"><v>10.8</v></c><c r="K19" s="44"><v>6.2</v></c><c r="L19" s="45"><v>3.5</v></c><c r="M19" s="43"><v>26.1</v></c><c r="N19" s="44"><v>20.399999999999999</v></c><c r="O19" s="44"><v>11.8</v></c><c r="P19" s="44"><v>7</v></c><c r="Q19" s="45"><v>3.9</v></c><c r="R19" s="61"><f t="shared" si="1"/><v>0.30000000000000071</v></c><c r="S19" s="62"><f t="shared" si="2"/><v>1.6999999999999993</v></c><c r="T19" s="62"><f t="shared" si="3"/><v>0.60000000000000142</v></c><c r="U19" s="62"><f t="shared" si="4"/><v>0.20000000000000018</v></c><c r="V19" s="63"><f t="shared" si="5"/><v>0</v></c><c r="W19" s="61"><f t="shared" si="8"/><v>1.4000000000000021</v></c><c r="X19" s="62"><f t="shared" si="9"/><v>1.5999999999999979</v></c><c r="Y19" s="62"><f t="shared" si="10"/><v>1</v></c><c r="Z19" s="62"><f t="shared" si="11"/><v>0.79999999999999982</v></c><c r="AA19" s="63"><f t="shared" si="12"/><v>0.39999999999999991</v></c><c r="AB19" s="61"><f t="shared" si="13"/><v>1.7000000000000028</v></c><c r="AC19" s="62"><f t="shared" si="14"/><v>3.2999999999999972</v></c><c r="AD19" s="62"><f t="shared" si="15"/><v>1.6000000000000014</v></c><c r="AE19" s="62"><f t="shared" si="16"/><v>1</v></c><c r="AF19" s="63"><f t="shared" si="17"/><v>0.39999999999999991</v></c></row><row r="20" spans="1:32" ht="15" customHeight="1" x14ac:dyDescent="0.25"><c r="A20" s="18" t="s"><v>436</v></c><c r="B20" s="23"/><c r="C20" s="46"><v>23.4</v></c><c r="D20" s="47"><v>16.3</v></c><c r="E20" s="47"><v>9.5</v></c><c r="F20" s="47"><v>5.7</v></c><c r="G20" s="48"><v>3.3</v></c><c r="H20" s="46"><v>26.9</v></c><c r="I20" s="47"><v>20.7</v></c><c r="J20" s="47"><v>11.5</v></c><c r="K20" s="47"><v>6.5</v></c><c r="L20" s="48"><v>3.7</v></c><c r="M20" s="46"><v>28.1</v></c><c r="N20" s="47"><v>22.4</v></c><c r="O20" s="47"><v>13.1</v></c><c r="P20" s="47"><v>7.4</v></c><c r="Q20" s="48"><v>4</v></c><c r="R20" s="64"><f t="shared" si="1"/><v>3.5</v></c><c r="S20" s="65"><f t="shared" si="2"/><v>4.3999999999999986</v></c><c r="T20" s="65"><f t="shared" si="3"/><v>2</v></c><c r="U20" s="65"><f t="shared" si="4"/><v>0.79999999999999982</v></c><c r="V20" s="66"><f t="shared" si="5"/><v>0.40000000000000036</v></c><c r="W20" s="64"><f t="shared" si="8"/><v>1.2000000000000028</v></c><c r="X20" s="65"><f t="shared" si="9"/><v>1.6999999999999993</v></c><c r="Y20" s="65"><f t="shared" si="10"/><v>1.5999999999999996</v></c><c r="Z20" s="65"><f t="shared" si="11"/><v>0.90000000000000036</v></c><c r="AA20" s="66"><f t="shared" si="12"/><v>0.29999999999999982</v></c><c r="AB20" s="64"><f t="shared" si="13"/><v>4.7000000000000028</v></c><c r="AC20" s="65"><f t="shared" si="14"/><v>6.0999999999999979</v></c><c r="AD20" s="65"><f t="shared" si="15"/><v>3.5999999999999996</v></c><c r="AE20" s="65"><f t="shared" si="16"/><v>1.7000000000000002</v></c><c r="AF20" s="66"><f t="shared" si="17"/><v>0.70000000000000018</v></c></row></sheetData><mergeCells count="14"><mergeCell ref="M3:Q8"/><mergeCell ref="AB1:AF1"/><mergeCell ref="W3:AA8"/><mergeCell ref="AB3:AF8"/><mergeCell ref="C1:G1"/><mergeCell ref="H1:L1"/><mergeCell ref="M1:Q1"/><mergeCell ref="R1:V1"/><mergeCell ref="W1:AA1"/><mergeCell ref="A1:A2"/><mergeCell ref="B1:B2"/><mergeCell ref="B3:B8"/><mergeCell ref="B9:B14"/><mergeCell ref="B15:B20"/></mergeCells><pageMargins left="0.7" right="0.7" top="0.75" bottom="0.75" header="0.3" footer="0.3"/><pageSetup paperSize="9" orientation="portrait" r:id="rId1"/></worksheet>
