# Supplementary material for: Rescoring and Linearly Combining: A Highly Effective Consensus Strategy for Virtual Screening Campaigns
Source: Int J Mol Sci. 2019 Apr 26;20(9):2060. doi: 10.3390/ijms20092060 (PMC6540224; doi:10.3390/ijms20092060)
Supplement: Supplementary file 1 [file ijms-20-02060-s001.zip › ijms-462851-supplementary/xl/worksheets/sheet7.xml]

<?xml version="1.0" encoding="UTF-8" standalone="yes"?>
<worksheet xmlns="http://schemas.openxmlformats.org/spreadsheetml/2006/main" xmlns:r="http://schemas.openxmlformats.org/officeDocument/2006/relationships" xmlns:mc="http://schemas.openxmlformats.org/markup-compatibility/2006" mc:Ignorable="x14ac" xmlns:x14ac="http://schemas.microsoft.com/office/spreadsheetml/2009/9/ac"><dimension ref="A1:G41"/><sheetViews><sheetView workbookViewId="0"><pane xSplit="1" ySplit="1" topLeftCell="B2" activePane="bottomRight" state="frozen"/><selection pane="topRight" activeCell="B1" sqref="B1"/><selection pane="bottomLeft" activeCell="A2" sqref="A2"/><selection pane="bottomRight" activeCell="A2" sqref="A2"/></sheetView></sheetViews><sheetFormatPr defaultColWidth="9.28515625" defaultRowHeight="15" x14ac:dyDescent="0.25"/><cols><col min="1" max="1" width="13.28515625" bestFit="1" customWidth="1"/><col min="2" max="4" width="6" style="7" bestFit="1" customWidth="1"/><col min="5" max="6" width="7" style="7" bestFit="1" customWidth="1"/><col min="7" max="7" width="100.5703125" bestFit="1" customWidth="1"/></cols><sheetData><row r="1" spans="1:7" x14ac:dyDescent="0.25"><c r="A1" s="1" t="s"><v>0</v></c><c r="B1" s="6" t="s"><v>427</v></c><c r="C1" s="6" t="s"><v>428</v></c><c r="D1" s="6" t="s"><v>429</v></c><c r="E1" s="6" t="s"><v>430</v></c><c r="F1" s="6" t="s"><v>431</v></c><c r="G1" s="1" t="s"><v>1</v></c></row><row r="2" spans="1:7" x14ac:dyDescent="0.25"><c r="A2" t="s"><v>2</v></c><c r="B2" s="7"><v>1.1822220000000001</v></c><c r="C2" s="7"><v>0.59111100000000005</v></c><c r="D2" s="7"><v>0.45470100000000002</v></c><c r="E2" s="7"><v>1.1153040000000001</v></c><c r="F2" s="7"><v>1.1710689999999999</v></c><c r="G2" t="s"><v>95</v></c></row><row r="3" spans="1:7" x14ac:dyDescent="0.25"><c r="A3" t="s"><v>4</v></c><c r="B3" s="7"><v>16.402204999999999</v></c><c r="C3" s="7"><v>9.7782370000000007</v></c><c r="D3" s="7"><v>4.9914940000000003</v></c><c r="E3" s="7"><v>3.5914410000000001</v></c><c r="F3" s="7"><v>2.1212119999999999</v></c><c r="G3" t="s"><v>96</v></c></row><row r="4" spans="1:7" x14ac:dyDescent="0.25"><c r="A4" t="s"><v>6</v></c><c r="B4" s="7"><v>4.2166670000000002</v></c><c r="C4" s="7"><v>10.119999999999999</v></c><c r="D4" s="7"><v>9.8388880000000007</v></c><c r="E4" s="7"><v>6.7466670000000004</v></c><c r="F4" s="7"><v>4.3853330000000001</v></c><c r="G4" t="s"><v>97</v></c></row><row r="5" spans="1:7" x14ac:dyDescent="0.25"><c r="A5" t="s"><v>8</v></c><c r="B5" s="7"><v>12.128571000000001</v></c><c r="C5" s="7"><v>8.0857139999999994</v></c><c r="D5" s="7"><v>4.0428569999999997</v></c><c r="E5" s="7"><v>2.8877549999999998</v></c><c r="F5" s="7"><v>2.0214289999999999</v></c><c r="G5" t="s"><v>98</v></c></row><row r="6" spans="1:7" x14ac:dyDescent="0.25"><c r="A6" t="s"><v>10</v></c><c r="B6" s="7"><v>22.499998000000001</v></c><c r="C6" s="7"><v>13.499999000000001</v></c><c r="D6" s="7"><v>4.9090910000000001</v></c><c r="E6" s="7"><v>2.454545</v></c><c r="F6" s="7"><v>1.6</v></c><c r="G6" t="s"><v>99</v></c></row><row r="7" spans="1:7" x14ac:dyDescent="0.25"><c r="A7" t="s"><v>11</v></c><c r="B7" s="7"><v>7.59375</v></c><c r="C7" s="7"><v>5.90625</v></c><c r="D7" s="7"><v>4.05</v></c><c r="E7" s="7"><v>2.9166669999999999</v></c><c r="F7" s="7"><v>2.125</v></c><c r="G7" t="s"><v>100</v></c></row><row r="8" spans="1:7" x14ac:dyDescent="0.25"><c r="A8" t="s"><v>13</v></c><c r="B8" s="7"><v>25.573333999999999</v></c><c r="C8" s="7"><v>14.613334</v></c><c r="D8" s="7"><v>8.1185179999999999</v></c><c r="E8" s="7"><v>6.4271609999999999</v></c><c r="F8" s="7"><v>4.1896019999999998</v></c><c r="G8" t="s"><v>101</v></c></row><row r="9" spans="1:7" x14ac:dyDescent="0.25"><c r="A9" t="s"><v>14</v></c><c r="B9" s="7"><v>19.799999</v></c><c r="C9" s="7"><v>19.799999</v></c><c r="D9" s="7"><v>7.7</v></c><c r="E9" s="7"><v>4.5692310000000003</v></c><c r="F9" s="7"><v>3.046154</v></c><c r="G9" t="s"><v>102</v></c></row><row r="10" spans="1:7" x14ac:dyDescent="0.25"><c r="A10" t="s"><v>15</v></c><c r="B10" s="7"><v>18.138462000000001</v></c><c r="C10" s="7"><v>9.6738459999999993</v></c><c r="D10" s="7"><v>3.72071</v></c><c r="E10" s="7"><v>2.0153850000000002</v></c><c r="F10" s="7"><v>1.162722</v></c><c r="G10" t="s"><v>103</v></c></row><row r="11" spans="1:7" x14ac:dyDescent="0.25"><c r="A11" t="s"><v>16</v></c><c r="B11" s="7"><v>6.7421049999999996</v></c><c r="C11" s="7"><v>6.2739039999999999</v></c><c r="D11" s="7"><v>5.040972</v></c><c r="E11" s="7"><v>3.7621959999999999</v></c><c r="F11" s="7"><v>2.678016</v></c><c r="G11" t="s"><v>104</v></c></row><row r="12" spans="1:7" x14ac:dyDescent="0.25"><c r="A12" t="s"><v>17</v></c><c r="B12" s="7"><v>4.8550959999999996</v></c><c r="C12" s="7"><v>4.3999309999999996</v></c><c r="D12" s="7"><v>5.461983</v></c><c r="E12" s="7"><v>4.7033740000000002</v></c><c r="F12" s="7"><v>3.368223</v></c><c r="G12" t="s"><v>105</v></c></row><row r="13" spans="1:7" x14ac:dyDescent="0.25"><c r="A13" t="s"><v>18</v></c><c r="B13" s="7"><v>4.1869569999999996</v></c><c r="C13" s="7"><v>2.713768</v></c><c r="D13" s="7"><v>2.8223189999999998</v></c><c r="E13" s="7"><v>2.4191310000000001</v></c><c r="F13" s="7"><v>1.8841300000000001</v></c><c r="G13" t="s"><v>106</v></c></row><row r="14" spans="1:7" x14ac:dyDescent="0.25"><c r="A14" t="s"><v>20</v></c><c r="B14" s="7"><v>11.667857</v></c><c r="C14" s="7"><v>11.019644</v></c><c r="D14" s="7"><v>8.5708339999999996</v></c><c r="E14" s="7"><v>5.545833</v></c><c r="F14" s="7"><v>3.5674139999999999</v></c><c r="G14" t="s"><v>107</v></c></row><row r="15" spans="1:7" x14ac:dyDescent="0.25"><c r="A15" t="s"><v>21</v></c><c r="B15" s="7"><v>9.2142859999999995</v></c><c r="C15" s="7"><v>8.4464290000000002</v></c><c r="D15" s="7"><v>6.4353740000000004</v></c><c r="E15" s="7"><v>4.8571429999999998</v></c><c r="F15" s="7"><v>2.8571430000000002</v></c><c r="G15" t="s"><v>108</v></c></row><row r="16" spans="1:7" x14ac:dyDescent="0.25"><c r="A16" t="s"><v>22</v></c><c r="B16" s="7"><v>5.8909079999999996</v></c><c r="C16" s="7"><v>5.0269089999999998</v></c><c r="D16" s="7"><v>4.2954549999999996</v></c><c r="E16" s="7"><v>2.9226209999999999</v></c><c r="F16" s="7"><v>1.880239</v></c><c r="G16" t="s"><v>109</v></c></row><row r="17" spans="1:7" x14ac:dyDescent="0.25"><c r="A17" t="s"><v>23</v></c><c r="B17" s="7"><v>15.868687</v></c><c r="C17" s="7"><v>15.663928</v></c><c r="D17" s="7"><v>10.619814</v></c><c r="E17" s="7"><v>6.7922029999999998</v></c><c r="F17" s="7"><v>4.0631930000000001</v></c><c r="G17" t="s"><v>110</v></c></row><row r="18" spans="1:7" x14ac:dyDescent="0.25"><c r="A18" t="s"><v>25</v></c><c r="B18" s="7"><v>23.200001</v></c><c r="C18" s="7"><v>23.200001</v></c><c r="D18" s="7"><v>15.185454</v></c><c r="E18" s="7"><v>11.297392</v></c><c r="F18" s="7"><v>6.2539129999999998</v></c><c r="G18" t="s"><v>111</v></c></row><row r="19" spans="1:7" x14ac:dyDescent="0.25"><c r="A19" t="s"><v>26</v></c><c r="B19" s="7"><v>24.428571999999999</v></c><c r="C19" s="7"><v>18.506492999999999</v></c><c r="D19" s="7"><v>10.760203000000001</v></c><c r="E19" s="7"><v>6</v></c><c r="F19" s="7"><v>3.3571430000000002</v></c><c r="G19" t="s"><v>112</v></c></row><row r="20" spans="1:7" x14ac:dyDescent="0.25"><c r="A20" t="s"><v>27</v></c><c r="B20" s="7"><v>26.937498000000001</v></c><c r="C20" s="7"><v>16.479412</v></c><c r="D20" s="7"><v>9.1879840000000002</v></c><c r="E20" s="7"><v>5.6798440000000001</v></c><c r="F20" s="7"><v>3.3410850000000001</v></c><c r="G20" t="s"><v>113</v></c></row><row r="21" spans="1:7" x14ac:dyDescent="0.25"><c r="A21" t="s"><v>28</v></c><c r="B21" s="7"><v>10.458</v></c><c r="C21" s="7"><v>6.3381819999999998</v></c><c r="D21" s="7"><v>5.0086199999999996</v></c><c r="E21" s="7"><v>3.7063790000000001</v></c><c r="F21" s="7"><v>2.454224</v></c><c r="G21" t="s"><v>114</v></c></row><row r="22" spans="1:7" x14ac:dyDescent="0.25"><c r="A22" t="s"><v>29</v></c><c r="B22" s="7"><v>6.6449999999999996</v></c><c r="C22" s="7"><v>7.7525000000000004</v></c><c r="D22" s="7"><v>2.8190909999999998</v></c><c r="E22" s="7"><v>2.2149999999999999</v></c><c r="F22" s="7"><v>1.6109089999999999</v></c><c r="G22" t="s"><v>115</v></c></row><row r="23" spans="1:7" x14ac:dyDescent="0.25"><c r="A23" t="s"><v>30</v></c><c r="B23" s="7"><v>0</v></c><c r="C23" s="7"><v>0</v></c><c r="D23" s="7"><v>1.005263</v></c><c r="E23" s="7"><v>2.17807</v></c><c r="F23" s="7"><v>1.8429819999999999</v></c><c r="G23" t="s"><v>116</v></c></row><row r="24" spans="1:7" x14ac:dyDescent="0.25"><c r="A24" t="s"><v>63</v></c><c r="B24" s="7"><v>0</v></c><c r="C24" s="7"><v>0</v></c><c r="D24" s="7"><v>0.67948699999999995</v></c><c r="E24" s="7"><v>1.698718</v></c><c r="F24" s="7"><v>1.5</v></c><c r="G24" t="s"><v>117</v></c></row><row r="25" spans="1:7" x14ac:dyDescent="0.25"><c r="A25" t="s"><v>31</v></c><c r="B25" s="7"><v>17.213792999999999</v></c><c r="C25" s="7"><v>10.758620000000001</v></c><c r="D25" s="7"><v>5.7535230000000004</v></c><c r="E25" s="7"><v>3.4011119999999999</v></c><c r="F25" s="7"><v>2.209257</v></c><c r="G25" t="s"><v>118</v></c></row><row r="26" spans="1:7" x14ac:dyDescent="0.25"><c r="A26" t="s"><v>32</v></c><c r="B26" s="7"><v>82.5</v></c><c r="C26" s="7"><v>60.499991999999999</v></c><c r="D26" s="7"><v>22.6875</v></c><c r="E26" s="7"><v>12.375</v></c><c r="F26" s="7"><v>7</v></c><c r="G26" t="s"><v>119</v></c></row><row r="27" spans="1:7" x14ac:dyDescent="0.25"><c r="A27" t="s"><v>33</v></c><c r="B27" s="7"><v>0</v></c><c r="C27" s="7"><v>0</v></c><c r="D27" s="7"><v>2.0692309999999998</v></c><c r="E27" s="7"><v>1.5226420000000001</v></c><c r="F27" s="7"><v>1.8436140000000001</v></c><c r="G27" s="3" t="s"><v>120</v></c></row><row r="28" spans="1:7" x14ac:dyDescent="0.25"><c r="A28" t="s"><v>66</v></c><c r="B28" s="7"><v>0.797539</v></c><c r="C28" s="7"><v>1.694118</v></c><c r="D28" s="7"><v>2.0608230000000001</v></c><c r="E28" s="7"><v>1.56531</v></c><c r="F28" s="7"><v>1.2317199999999999</v></c><c r="G28" t="s"><v>117</v></c></row><row r="29" spans="1:7" x14ac:dyDescent="0.25"><c r="A29" t="s"><v>35</v></c><c r="B29" s="7"><v>24.133333</v></c><c r="C29" s="7"><v>17.582857000000001</v></c><c r="D29" s="7"><v>12.871111000000001</v></c><c r="E29" s="7"><v>7.6422220000000003</v></c><c r="F29" s="7"><v>4.1227770000000001</v></c><c r="G29" t="s"><v>121</v></c></row><row r="30" spans="1:7" x14ac:dyDescent="0.25"><c r="A30" t="s"><v>36</v></c><c r="B30" s="7"><v>16.739999999999998</v></c><c r="C30" s="7"><v>10.779546</v></c><c r="D30" s="7"><v>7.4916660000000004</v></c><c r="E30" s="7"><v>4.6922730000000001</v></c><c r="F30" s="7"><v>3.2675679999999998</v></c><c r="G30" t="s"><v>122</v></c></row><row r="31" spans="1:7" x14ac:dyDescent="0.25"><c r="A31" t="s"><v>37</v></c><c r="B31" s="7"><v>14.130610000000001</v></c><c r="C31" s="7"><v>8.5199280000000002</v></c><c r="D31" s="7"><v>5.0114380000000001</v></c><c r="E31" s="7"><v>3.0629940000000002</v></c><c r="F31" s="7"><v>1.674437</v></c><c r="G31" t="s"><v>123</v></c></row><row r="32" spans="1:7" x14ac:dyDescent="0.25"><c r="A32" t="s"><v>38</v></c><c r="B32" s="7"><v>0</v></c><c r="C32" s="7"><v>0</v></c><c r="D32" s="7"><v>2.3912089999999999</v></c><c r="E32" s="7"><v>3.7417989999999999</v></c><c r="F32" s="7"><v>3.5978829999999999</v></c><c r="G32" t="s"><v>124</v></c></row><row r="33" spans="1:7" x14ac:dyDescent="0.25"><c r="A33" t="s"><v>39</v></c><c r="B33" s="7"><v>8.9600000000000009</v></c><c r="C33" s="7"><v>8.8545890000000007</v></c><c r="D33" s="7"><v>8.6341819999999991</v></c><c r="E33" s="7"><v>6.7653030000000003</v></c><c r="F33" s="7"><v>4.2046929999999998</v></c><c r="G33" t="s"><v>125</v></c></row><row r="34" spans="1:7" x14ac:dyDescent="0.25"><c r="A34" t="s"><v>40</v></c><c r="B34" s="7"><v>23.177778</v></c><c r="C34" s="7"><v>10.595554999999999</v></c><c r="D34" s="7"><v>5.2031749999999999</v></c><c r="E34" s="7"><v>3.1969349999999999</v></c><c r="F34" s="7"><v>2.357062</v></c><c r="G34" t="s"><v>126</v></c></row><row r="35" spans="1:7" x14ac:dyDescent="0.25"><c r="A35" t="s"><v>41</v></c><c r="B35" s="7"><v>13.415385000000001</v></c><c r="C35" s="7"><v>9.223077</v></c><c r="D35" s="7"><v>7.3784619999999999</v></c><c r="E35" s="7"><v>4.4717950000000002</v></c><c r="F35" s="7"><v>2.339893</v></c><c r="G35" t="s"><v>127</v></c></row><row r="36" spans="1:7" x14ac:dyDescent="0.25"><c r="A36" t="s"><v>42</v></c><c r="B36" s="7"><v>14.646153</v></c><c r="C36" s="7"><v>10.200001</v></c><c r="D36" s="7"><v>6.1384619999999996</v></c><c r="E36" s="7"><v>4.8646149999999997</v></c><c r="F36" s="7"><v>2.9395449999999999</v></c><c r="G36" t="s"><v>128</v></c></row><row r="37" spans="1:7" x14ac:dyDescent="0.25"><c r="A37" t="s"><v>43</v></c><c r="B37" s="7"><v>3.3390369999999998</v></c><c r="C37" s="7"><v>3.7070129999999999</v></c><c r="D37" s="7"><v>3.097855</v></c><c r="E37" s="7"><v>1.913381</v></c><c r="F37" s="7"><v>1.7767109999999999</v></c><c r="G37" t="s"><v>129</v></c></row><row r="38" spans="1:7" x14ac:dyDescent="0.25"><c r="A38" t="s"><v>44</v></c><c r="B38" s="7"><v>10.631579</v></c><c r="C38" s="7"><v>10.631579</v></c><c r="D38" s="7"><v>7.6547369999999999</v></c><c r="E38" s="7"><v>4.4652630000000002</v></c><c r="F38" s="7"><v>3.0612910000000002</v></c><c r="G38" t="s"><v>130</v></c></row><row r="39" spans="1:7" x14ac:dyDescent="0.25"><c r="A39" t="s"><v>45</v></c><c r="B39" s="7"><v>8.0333330000000007</v></c><c r="C39" s="7"><v>8.0333330000000007</v></c><c r="D39" s="7"><v>2.677778</v></c><c r="E39" s="7"><v>3.3472219999999999</v></c><c r="F39" s="7"><v>4.6861100000000002</v></c><c r="G39" t="s"><v>131</v></c></row><row r="40" spans="1:7" x14ac:dyDescent="0.25"><c r="A40" t="s"><v>46</v></c><c r="B40" s="7"><v>10.412499</v></c><c r="C40" s="7"><v>7.2722220000000002</v></c><c r="D40" s="7"><v>5.6913049999999998</v></c><c r="E40" s="7"><v>4.1776600000000004</v></c><c r="F40" s="7"><v>3.0689470000000001</v></c><c r="G40" t="s"><v>132</v></c></row><row r="41" spans="1:7" x14ac:dyDescent="0.25"><c r="A41" t="s"><v>47</v></c><c r="B41" s="7"><v>19.535999</v></c><c r="C41" s="7"><v>13.430999999999999</v></c><c r="D41" s="7"><v>7.8144</v></c><c r="E41" s="7"><v>4.1805430000000001</v></c><c r="F41" s="7"><v>2.6128399999999998</v></c><c r="G41" t="s"><v>133</v></c></row></sheetData><pageMargins left="0.7" right="0.7" top="0.75" bottom="0.75" header="0.3" footer="0.3"/><pageSetup paperSize="9" orientation="portrait" r:id="rId1"/></worksheet>
