# Supplementary material for: Rescoring and Linearly Combining: A Highly Effective Consensus Strategy for Virtual Screening Campaigns
Source: Int J Mol Sci. 2019 Apr 26;20(9):2060. doi: 10.3390/ijms20092060 (PMC6540224; doi:10.3390/ijms20092060)
Supplement: Supplementary file 1 [file ijms-20-02060-s001.zip › ijms-462851-supplementary/xl/worksheets/sheet8.xml]

<?xml version="1.0" encoding="UTF-8" standalone="yes"?>
<worksheet xmlns="http://schemas.openxmlformats.org/spreadsheetml/2006/main" xmlns:r="http://schemas.openxmlformats.org/officeDocument/2006/relationships" xmlns:mc="http://schemas.openxmlformats.org/markup-compatibility/2006" mc:Ignorable="x14ac" xmlns:x14ac="http://schemas.microsoft.com/office/spreadsheetml/2009/9/ac"><dimension ref="A1:L41"/><sheetViews><sheetView workbookViewId="0"><pane xSplit="1" ySplit="1" topLeftCell="B2" activePane="bottomRight" state="frozen"/><selection pane="topRight" activeCell="B1" sqref="B1"/><selection pane="bottomLeft" activeCell="A2" sqref="A2"/><selection pane="bottomRight" activeCell="A2" sqref="A2"/></sheetView></sheetViews><sheetFormatPr defaultRowHeight="15" x14ac:dyDescent="0.25"/><cols><col min="1" max="1" width="13.28515625" bestFit="1" customWidth="1"/><col min="2" max="4" width="6" style="7" bestFit="1" customWidth="1"/><col min="5" max="6" width="7" style="7" bestFit="1" customWidth="1"/><col min="7" max="7" width="93" bestFit="1" customWidth="1"/><col min="8" max="9" width="10" bestFit="1" customWidth="1"/><col min="10" max="12" width="9" bestFit="1" customWidth="1"/></cols><sheetData><row r="1" spans="1:12" x14ac:dyDescent="0.25"><c r="A1" s="1" t="s"><v>0</v></c><c r="B1" s="6" t="s"><v>427</v></c><c r="C1" s="6" t="s"><v>428</v></c><c r="D1" s="6" t="s"><v>429</v></c><c r="E1" s="6" t="s"><v>430</v></c><c r="F1" s="6" t="s"><v>431</v></c><c r="G1" s="1" t="s"><v>1</v></c><c r="H1" s="1"/><c r="I1" s="1"/><c r="J1" s="1"/><c r="K1" s="1"/><c r="L1" s="1"/></row><row r="2" spans="1:12" x14ac:dyDescent="0.25"><c r="A2" t="s"><v>2</v></c><c r="B2" s="7"><v>14.732308</v></c><c r="C2" s="7"><v>12.276923</v></c><c r="D2" s="7"><v>5.9810650000000001</v></c><c r="E2" s="7"><v>3.5518139999999998</v></c><c r="F2" s="7"><v>2.7796810000000001</v></c><c r="G2" t="s"><v>134</v></c></row><row r="3" spans="1:12" x14ac:dyDescent="0.25"><c r="A3" t="s"><v>4</v></c><c r="B3" s="7"><v>21.449037000000001</v></c><c r="C3" s="7"><v>16.086777000000001</v></c><c r="D3" s="7"><v>7.7915999999999999</v></c><c r="E3" s="7"><v>4.6871349999999996</v></c><c r="F3" s="7"><v>2.6666669999999999</v></c><c r="G3" t="s"><v>135</v></c></row><row r="4" spans="1:12" x14ac:dyDescent="0.25"><c r="A4" t="s"><v>6</v></c><c r="B4" s="7"><v>21.685714000000001</v></c><c r="C4" s="7"><v>14.457141999999999</v></c><c r="D4" s="7"><v>9.0357140000000005</v></c><c r="E4" s="7"><v>6.3611430000000002</v></c><c r="F4" s="7"><v>3.4697140000000002</v></c><c r="G4" t="s"><v>136</v></c></row><row r="5" spans="1:12" x14ac:dyDescent="0.25"><c r="A5" t="s"><v>8</v></c><c r="B5" s="7"><v>22.011111</v></c><c r="C5" s="7"><v>11.32</v></c><c r="D5" s="7"><v>5.3904759999999996</v></c><c r="E5" s="7"><v>3.144444</v></c><c r="F5" s="7"><v>2.4706350000000001</v></c><c r="G5" t="s"><v>137</v></c></row><row r="6" spans="1:12" x14ac:dyDescent="0.25"><c r="A6" t="s"><v>10</v></c><c r="B6" s="7"><v>11.25</v></c><c r="C6" s="7"><v>7.5</v></c><c r="D6" s="7"><v>4.7727269999999997</v></c><c r="E6" s="7"><v>3.75</v></c><c r="F6" s="7"><v>2.6666669999999999</v></c><c r="G6" t="s"><v>138</v></c></row><row r="7" spans="1:12" x14ac:dyDescent="0.25"><c r="A7" t="s"><v>11</v></c><c r="B7" s="7"><v>12.374999000000001</v></c><c r="C7" s="7"><v>14.062499000000001</v></c><c r="D7" s="7"><v>8.3249999999999993</v></c><c r="E7" s="7"><v>4.8888889999999998</v></c><c r="F7" s="7"><v>3.3888889999999998</v></c><c r="G7" t="s"><v>139</v></c></row><row r="8" spans="1:12" x14ac:dyDescent="0.25"><c r="A8" t="s"><v>13</v></c><c r="B8" s="7"><v>23.209412</v></c><c r="C8" s="7"><v>16.762353000000001</v></c><c r="D8" s="7"><v>10.506319</v></c><c r="E8" s="7"><v>5.6113280000000003</v></c><c r="F8" s="7"><v>2.9573670000000001</v></c><c r="G8" t="s"><v>140</v></c></row><row r="9" spans="1:12" x14ac:dyDescent="0.25"><c r="A9" t="s"><v>14</v></c><c r="B9" s="7"><v>13.2</v></c><c r="C9" s="7"><v>13.2</v></c><c r="D9" s="7"><v>6.6</v></c><c r="E9" s="7"><v>5.0769229999999999</v></c><c r="F9" s="7"><v>4.0615379999999996</v></c><c r="G9" t="s"><v>141</v></c></row><row r="10" spans="1:12" x14ac:dyDescent="0.25"><c r="A10" t="s"><v>15</v></c><c r="B10" s="7"><v>19.054545000000001</v></c><c r="C10" s="7"><v>15.243636</v></c><c r="D10" s="7"><v>9.8937050000000006</v></c><c r="E10" s="7"><v>5.4965029999999997</v></c><c r="F10" s="7"><v>3.38951</v></c><c r="G10" t="s"><v>142</v></c></row><row r="11" spans="1:12" x14ac:dyDescent="0.25"><c r="A11" t="s"><v>16</v></c><c r="B11" s="7"><v>32.913732000000003</v></c><c r="C11" s="7"><v>18.019808999999999</v></c><c r="D11" s="7"><v>7.6059369999999999</v></c><c r="E11" s="7"><v>3.9849290000000002</v></c><c r="F11" s="7"><v>2.1107390000000001</v></c><c r="G11" t="s"><v>143</v></c></row><row r="12" spans="1:12" x14ac:dyDescent="0.25"><c r="A12" t="s"><v>17</v></c><c r="B12" s="7"><v>40.447240999999998</v></c><c r="C12" s="7"><v>34.949558000000003</v></c><c r="D12" s="7"><v>17.199895000000001</v></c><c r="E12" s="7"><v>8.9926390000000005</v></c><c r="F12" s="7"><v>4.6533959999999999</v></c><c r="G12" t="s"><v>144</v></c></row><row r="13" spans="1:12" x14ac:dyDescent="0.25"><c r="A13" t="s"><v>18</v></c><c r="B13" s="7"><v>7.9153900000000004</v></c><c r="C13" s="7"><v>5.3968559999999997</v></c><c r="D13" s="7"><v>3.1373730000000002</v></c><c r="E13" s="7"><v>2.2882669999999998</v></c><c r="F13" s="7"><v>1.590274</v></c><c r="G13" t="s"><v>145</v></c></row><row r="14" spans="1:12" x14ac:dyDescent="0.25"><c r="A14" t="s"><v>20</v></c><c r="B14" s="7"><v>23.335713999999999</v></c><c r="C14" s="7"><v>16.853573000000001</v></c><c r="D14" s="7"><v>9.327083</v></c><c r="E14" s="7"><v>5.1677080000000002</v></c><c r="F14" s="7"><v>3.1918959999999998</v></c><c r="G14" t="s"><v>146</v></c></row><row r="15" spans="1:12" x14ac:dyDescent="0.25"><c r="A15" t="s"><v>21</v></c><c r="B15" s="7"><v>11.727273</v></c><c r="C15" s="7"><v>13.681818</v></c><c r="D15" s="7"><v>11.541124999999999</v></c><c r="E15" s="7"><v>6.5454549999999996</v></c><c r="F15" s="7"><v>3.545455</v></c><c r="G15" t="s"><v>147</v></c></row><row r="16" spans="1:12" x14ac:dyDescent="0.25"><c r="A16" t="s"><v>22</v></c><c r="B16" s="7"><v>20.127271</v></c><c r="C16" s="7"><v>13.195636</v></c><c r="D16" s="7"><v>6.5352269999999999</v></c><c r="E16" s="7"><v>3.6076109999999999</v></c><c r="F16" s="7"><v>2.047034</v></c><c r="G16" t="s"><v>148</v></c></row><row r="17" spans="1:7" x14ac:dyDescent="0.25"><c r="A17" t="s"><v>23</v></c><c r="B17" s="7"><v>30.406452000000002</v></c><c r="C17" s="7"><v>22.232675</v></c><c r="D17" s="7"><v>11.045078999999999</v></c><c r="E17" s="7"><v>6.7139519999999999</v></c><c r="F17" s="7"><v>3.9057119999999999</v></c><c r="G17" t="s"><v>149</v></c></row><row r="18" spans="1:7" x14ac:dyDescent="0.25"><c r="A18" t="s"><v>25</v></c><c r="B18" s="7"><v>38.666665999999999</v></c><c r="C18" s="7"><v>34.799999999999997</v></c><c r="D18" s="7"><v>25.309090000000001</v></c><c r="E18" s="7"><v>13.113044</v></c><c r="F18" s="7"><v>6.5565220000000002</v></c><c r="G18" t="s"><v>150</v></c></row><row r="19" spans="1:7" x14ac:dyDescent="0.25"><c r="A19" t="s"><v>26</v></c><c r="B19" s="7"><v>20.266666000000001</v></c><c r="C19" s="7"><v>15.545453999999999</v></c><c r="D19" s="7"><v>8.3690470000000001</v></c><c r="E19" s="7"><v>4.5555560000000002</v></c><c r="F19" s="7"><v>2.5</v></c><c r="G19" t="s"><v>151</v></c></row><row r="20" spans="1:7" x14ac:dyDescent="0.25"><c r="A20" t="s"><v>27</v></c><c r="B20" s="7"><v>32.838095000000003</v></c><c r="C20" s="7"><v>23.662744</v></c><c r="D20" s="7"><v>11.64607</v></c><c r="E20" s="7"><v>6.6821710000000003</v></c><c r="F20" s="7"><v>3.4842749999999998</v></c><c r="G20" t="s"><v>152</v></c></row><row r="21" spans="1:7" x14ac:dyDescent="0.25"><c r="A21" t="s"><v>28</v></c><c r="B21" s="7"><v>27.113333999999998</v></c><c r="C21" s="7"><v>18.486363000000001</v></c><c r="D21" s="7"><v>10.351150000000001</v></c><c r="E21" s="7"><v>6.8451149999999998</v></c><c r="F21" s="7"><v>4.0068970000000004</v></c><c r="G21" t="s"><v>153</v></c></row><row r="22" spans="1:7" x14ac:dyDescent="0.25"><c r="A22" t="s"><v>29</v></c><c r="B22" s="7"><v>17.403570999999999</v></c><c r="C22" s="7"><v>12.657143</v></c><c r="D22" s="7"><v>5.4655839999999998</v></c><c r="E22" s="7"><v>4.0272730000000001</v></c><c r="F22" s="7"><v>2.3012990000000002</v></c><c r="G22" t="s"><v>154</v></c></row><row r="23" spans="1:7" x14ac:dyDescent="0.25"><c r="A23" t="s"><v>30</v></c><c r="B23" s="7"><v>18.521211000000001</v></c><c r="C23" s="7"><v>11.906492999999999</v></c><c r="D23" s="7"><v>8.4076559999999994</v></c><c r="E23" s="7"><v>6.3971289999999996</v></c><c r="F23" s="7"><v>3.929665</v></c><c r="G23" t="s"><v>155</v></c></row><row r="24" spans="1:7" x14ac:dyDescent="0.25"><c r="A24" t="s"><v>63</v></c><c r="B24" s="7"><v>3.785714</v></c><c r="C24" s="7"><v>1.514286</v></c><c r="D24" s="7"><v>1.1648350000000001</v></c><c r="E24" s="7"><v>1.1648350000000001</v></c><c r="F24" s="7"><v>1</v></c><c r="G24" t="s"><v>156</v></c></row><row r="25" spans="1:7" x14ac:dyDescent="0.25"><c r="A25" t="s"><v>31</v></c><c r="B25" s="7"><v>16.948146999999999</v></c><c r="C25" s="7"><v>10.400001</v></c><c r="D25" s="7"><v>5.5768110000000002</v></c><c r="E25" s="7"><v>3.4293909999999999</v></c><c r="F25" s="7"><v>2.0392160000000001</v></c><c r="G25" t="s"><v>157</v></c></row><row r="26" spans="1:7" x14ac:dyDescent="0.25"><c r="A26" t="s"><v>32</v></c><c r="B26" s="7"><v>21.999998999999999</v></c><c r="C26" s="7"><v>21.999998999999999</v></c><c r="D26" s="7"><v>8.25</v></c><c r="E26" s="7"><v>6.1875</v></c><c r="F26" s="7"><v>3.6666660000000002</v></c><c r="G26" t="s"><v>158</v></c></row><row r="27" spans="1:7" x14ac:dyDescent="0.25"><c r="A27" t="s"><v>33</v></c><c r="B27" s="7"><v>1.5371429999999999</v></c><c r="C27" s="7"><v>2.305714</v></c><c r="D27" s="7"><v>2.0692309999999998</v></c><c r="E27" s="7"><v>1.305121</v></c><c r="F27" s="7"><v>1.436582</v></c><c r="G27" t="s"><v>159</v></c></row><row r="28" spans="1:7" x14ac:dyDescent="0.25"><c r="A28" t="s"><v>66</v></c><c r="B28" s="7"><v>6.2207999999999997</v></c><c r="C28" s="7"><v>4.5741180000000004</v></c><c r="D28" s="7"><v>3.1646510000000001</v></c><c r="E28" s="7"><v>2.3768340000000001</v></c><c r="F28" s="7"><v>1.713822</v></c><c r="G28" t="s"><v>160</v></c></row><row r="29" spans="1:7" x14ac:dyDescent="0.25"><c r="A29" t="s"><v>35</v></c><c r="B29" s="7"><v>30.715149</v></c><c r="C29" s="7"><v>20.685713</v></c><c r="D29" s="7"><v>10.604039999999999</v></c><c r="E29" s="7"><v>6.2161619999999997</v></c><c r="F29" s="7"><v>3.1080809999999999</v></c><c r="G29" t="s"><v>161</v></c></row><row r="30" spans="1:7" x14ac:dyDescent="0.25"><c r="A30" t="s"><v>36</v></c><c r="B30" s="7"><v>47.828572999999999</v></c><c r="C30" s="7"><v>33.335068</v></c><c r="D30" s="7"><v>18.304763000000001</v></c><c r="E30" s="7"><v>10.145455</v></c><c r="F30" s="7"><v>5.6015449999999998</v></c><c r="G30" t="s"><v>162</v></c></row><row r="31" spans="1:7" x14ac:dyDescent="0.25"><c r="A31" t="s"><v>37</v></c><c r="B31" s="7"><v>23.67989</v></c><c r="C31" s="7"><v>14.918331</v></c><c r="D31" s="7"><v>6.8341260000000004</v></c><c r="E31" s="7"><v>4.0953889999999999</v></c><c r="F31" s="7"><v>2.489811</v></c><c r="G31" t="s"><v>163</v></c></row><row r="32" spans="1:7" x14ac:dyDescent="0.25"><c r="A32" t="s"><v>38</v></c><c r="B32" s="7"><v>43.520001000000001</v></c><c r="C32" s="7"><v>34.816001</v></c><c r="D32" s="7"><v>15.901539</v></c><c r="E32" s="7"><v>9.2681480000000001</v></c><c r="F32" s="7"><v>5.0370369999999998</v></c><c r="G32" t="s"><v>164</v></c></row><row r="33" spans="1:7" x14ac:dyDescent="0.25"><c r="A33" t="s"><v>39</v></c><c r="B33" s="7"><v>15.326317</v></c><c r="C33" s="7"><v>18.308358999999999</v></c><c r="D33" s="7"><v>12.646891</v></c><c r="E33" s="7"><v>7.9479600000000001</v></c><c r="F33" s="7"><v>4.3733019999999998</v></c><c r="G33" t="s"><v>165</v></c></row><row r="34" spans="1:7" x14ac:dyDescent="0.25"><c r="A34" t="s"><v>40</v></c><c r="B34" s="7"><v>11.92</v></c><c r="C34" s="7"><v>9.5359999999999996</v></c><c r="D34" s="7"><v>6.8114290000000004</v></c><c r="E34" s="7"><v>4.9324130000000004</v></c><c r="F34" s="7"><v>3.232542</v></c><c r="G34" t="s"><v>166</v></c></row><row r="35" spans="1:7" x14ac:dyDescent="0.25"><c r="A35" t="s"><v>41</v></c><c r="B35" s="7"><v>65.400000000000006</v></c><c r="C35" s="7"><v>50.866667</v></c><c r="D35" s="7"><v>29.066666999999999</v></c><c r="E35" s="7"><v>16.609524</v></c><c r="F35" s="7"><v>8.1116279999999996</v></c><c r="G35" t="s"><v>167</v></c></row><row r="36" spans="1:7" x14ac:dyDescent="0.25"><c r="A36" t="s"><v>42</v></c><c r="B36" s="7"><v>21.419999000000001</v></c><c r="C36" s="7"><v>14.28</v></c><c r="D36" s="7"><v>9.2399989999999992</v></c><c r="E36" s="7"><v>5.7119999999999997</v></c><c r="F36" s="7"><v>3.9219710000000001</v></c><c r="G36" t="s"><v>168</v></c></row><row r="37" spans="1:7" x14ac:dyDescent="0.25"><c r="A37" t="s"><v>43</v></c><c r="B37" s="7"><v>27.131133999999999</v></c><c r="C37" s="7"><v>18.648081999999999</v></c><c r="D37" s="7"><v>8.702439</v></c><c r="E37" s="7"><v>4.7912299999999997</v></c><c r="F37" s="7"><v>2.6645110000000001</v></c><c r="G37" t="s"><v>169</v></c></row><row r="38" spans="1:7" x14ac:dyDescent="0.25"><c r="A38" t="s"><v>44</v></c><c r="B38" s="7"><v>16.527273000000001</v></c><c r="C38" s="7"><v>12.854545999999999</v></c><c r="D38" s="7"><v>8.08</v></c><c r="E38" s="7"><v>4.682728</v></c><c r="F38" s="7"><v>2.8717600000000001</v></c><c r="G38" t="s"><v>170</v></c></row><row r="39" spans="1:7" x14ac:dyDescent="0.25"><c r="A39" t="s"><v>45</v></c><c r="B39" s="7"><v>8.0333330000000007</v></c><c r="C39" s="7"><v>10.041665999999999</v></c><c r="D39" s="7"><v>7.3638880000000002</v></c><c r="E39" s="7"><v>5.0208329999999997</v></c><c r="F39" s="7"><v>3.0125000000000002</v></c><c r="G39" t="s"><v>171</v></c></row><row r="40" spans="1:7" x14ac:dyDescent="0.25"><c r="A40" t="s"><v>46</v></c><c r="B40" s="7"><v>25.783332000000001</v></c><c r="C40" s="7"><v>15.866666</v></c><c r="D40" s="7"><v>9.6579709999999999</v></c><c r="E40" s="7"><v>6.9205670000000001</v></c><c r="F40" s="7"><v>3.757895</v></c><c r="G40" t="s"><v>172</v></c></row><row r="41" spans="1:7" x14ac:dyDescent="0.25"><c r="A41" t="s"><v>47</v></c><c r="B41" s="7"><v>17.908000000000001</v></c><c r="C41" s="7"><v>10.582000000000001</v></c><c r="D41" s="7"><v>6.0236000000000001</v></c><c r="E41" s="7"><v>3.296198</v></c><c r="F41" s="7"><v>1.849086</v></c><c r="G41" t="s"><v>173</v></c></row></sheetData><pageMargins left="0.7" right="0.7" top="0.75" bottom="0.75" header="0.3" footer="0.3"/></worksheet>
