# Supplementary material for: Rescoring and Linearly Combining: A Highly Effective Consensus Strategy for Virtual Screening Campaigns
Source: Int J Mol Sci. 2019 Apr 26;20(9):2060. doi: 10.3390/ijms20092060 (PMC6540224; doi:10.3390/ijms20092060)
Supplement: Supplementary file 1 [file ijms-20-02060-s001.zip › ijms-462851-supplementary/xl/worksheets/sheet9.xml]

<?xml version="1.0" encoding="UTF-8" standalone="yes"?>
<worksheet xmlns="http://schemas.openxmlformats.org/spreadsheetml/2006/main" xmlns:r="http://schemas.openxmlformats.org/officeDocument/2006/relationships" xmlns:mc="http://schemas.openxmlformats.org/markup-compatibility/2006" mc:Ignorable="x14ac" xmlns:x14ac="http://schemas.microsoft.com/office/spreadsheetml/2009/9/ac"><dimension ref="A1:L41"/><sheetViews><sheetView workbookViewId="0"><pane xSplit="1" ySplit="1" topLeftCell="B2" activePane="bottomRight" state="frozen"/><selection pane="topRight" activeCell="B1" sqref="B1"/><selection pane="bottomLeft" activeCell="A2" sqref="A2"/><selection pane="bottomRight" activeCell="A2" sqref="A2"/></sheetView></sheetViews><sheetFormatPr defaultRowHeight="15" x14ac:dyDescent="0.25"/><cols><col min="1" max="1" width="13.28515625" bestFit="1" customWidth="1"/><col min="2" max="4" width="6" style="7" bestFit="1" customWidth="1"/><col min="5" max="6" width="7" style="7" bestFit="1" customWidth="1"/><col min="7" max="7" width="86.28515625" bestFit="1" customWidth="1"/><col min="8" max="9" width="10" bestFit="1" customWidth="1"/><col min="10" max="12" width="9" bestFit="1" customWidth="1"/></cols><sheetData><row r="1" spans="1:12" x14ac:dyDescent="0.25"><c r="A1" s="1" t="s"><v>0</v></c><c r="B1" s="6" t="s"><v>427</v></c><c r="C1" s="6" t="s"><v>428</v></c><c r="D1" s="6" t="s"><v>429</v></c><c r="E1" s="6" t="s"><v>430</v></c><c r="F1" s="6" t="s"><v>431</v></c><c r="G1" s="1" t="s"><v>1</v></c><c r="H1" s="1"/><c r="I1" s="1"/><c r="J1" s="1"/><c r="K1" s="1"/><c r="L1" s="1"/></row><row r="2" spans="1:12" x14ac:dyDescent="0.25"><c r="A2" t="s"><v>2</v></c><c r="B2" s="7"><v>18.915555999999999</v></c><c r="C2" s="7"><v>12.413333</v></c><c r="D2" s="7"><v>6.3658130000000002</v></c><c r="E2" s="7"><v>3.4574419999999999</v></c><c r="F2" s="7"><v>2.6209639999999998</v></c><c r="G2" t="s"><v>174</v></c></row><row r="3" spans="1:12" x14ac:dyDescent="0.25"><c r="A3" t="s"><v>4</v></c><c r="B3" s="7"><v>16.1173</v></c><c r="C3" s="7"><v>11.752198999999999</v></c><c r="D3" s="7"><v>6.4799090000000001</v></c><c r="E3" s="7"><v>4.017544</v></c><c r="F3" s="7"><v>2.548387</v></c><c r="G3" t="s"><v>175</v></c></row><row r="4" spans="1:12" x14ac:dyDescent="0.25"><c r="A4" t="s"><v>6</v></c><c r="B4" s="7"><v>21.685714000000001</v></c><c r="C4" s="7"><v>13.011428</v></c><c r="D4" s="7"><v>10.842857</v></c><c r="E4" s="7"><v>6.3611430000000002</v></c><c r="F4" s="7"><v>3.903429</v></c><c r="G4" t="s"><v>176</v></c></row><row r="5" spans="1:12" x14ac:dyDescent="0.25"><c r="A5" t="s"><v>8</v></c><c r="B5" s="7"><v>12.128571000000001</v></c><c r="C5" s="7"><v>10.511428</v></c><c r="D5" s="7"><v>5.7755099999999997</v></c><c r="E5" s="7"><v>3.1765300000000001</v></c><c r="F5" s="7"><v>2.0214279999999998</v></c><c r="G5" t="s"><v>177</v></c></row><row r="6" spans="1:12" x14ac:dyDescent="0.25"><c r="A6" t="s"><v>10</v></c><c r="B6" s="7"><v>26.999998999999999</v></c><c r="C6" s="7"><v>17.999998999999999</v></c><c r="D6" s="7"><v>8.1818179999999998</v></c><c r="E6" s="7"><v>4.5</v></c><c r="F6" s="7"><v>2.6</v></c><c r="G6" t="s"><v>178</v></c></row><row r="7" spans="1:12" x14ac:dyDescent="0.25"><c r="A7" t="s"><v>11</v></c><c r="B7" s="7"><v>15.986841999999999</v></c><c r="C7" s="7"><v>14.388158000000001</v></c><c r="D7" s="7"><v>8.9526310000000002</v></c><c r="E7" s="7"><v>4.947368</v></c><c r="F7" s="7"><v>3.1578949999999999</v></c><c r="G7" t="s"><v>179</v></c></row><row r="8" spans="1:12" x14ac:dyDescent="0.25"><c r="A8" t="s"><v>13</v></c><c r="B8" s="7"><v>46.031998999999999</v></c><c r="C8" s="7"><v>37.264000000000003</v></c><c r="D8" s="7"><v>19.078517000000002</v></c><c r="E8" s="7"><v>9.9451850000000004</v></c><c r="F8" s="7"><v>4.9269730000000003</v></c><c r="G8" t="s"><v>180</v></c></row><row r="9" spans="1:12" x14ac:dyDescent="0.25"><c r="A9" t="s"><v>14</v></c><c r="B9" s="7"><v>52.800001000000002</v></c><c r="C9" s="7"><v>39.6</v></c><c r="D9" s="7"><v>17.600000000000001</v></c><c r="E9" s="7"><v>9.1384609999999995</v></c><c r="F9" s="7"><v>5.5846150000000003</v></c><c r="G9" t="s"><v>181</v></c></row><row r="10" spans="1:12" x14ac:dyDescent="0.25"><c r="A10" t="s"><v>15</v></c><c r="B10" s="7"><v>18.714285</v></c><c r="C10" s="7"><v>10.48</v></c><c r="D10" s="7"><v>4.6065930000000002</v></c><c r="E10" s="7"><v>2.5912090000000001</v></c><c r="F10" s="7"><v>1.295604</v></c><c r="G10" t="s"><v>182</v></c></row><row r="11" spans="1:12" x14ac:dyDescent="0.25"><c r="A11" t="s"><v>16</v></c><c r="B11" s="7"><v>33.641730000000003</v></c><c r="C11" s="7"><v>21.258272000000002</v></c><c r="D11" s="7"><v>11.355803</v></c><c r="E11" s="7"><v>7.7407370000000002</v></c><c r="F11" s="7"><v>4.5035150000000002</v></c><c r="G11" t="s"><v>183</v></c></row><row r="12" spans="1:12" x14ac:dyDescent="0.25"><c r="A12" t="s"><v>17</v></c><c r="B12" s="7"><v>36.320644000000001</v></c><c r="C12" s="7"><v>33.435361999999998</v></c><c r="D12" s="7"><v>17.719045000000001</v></c><c r="E12" s="7"><v>8.9274120000000003</v></c><c r="F12" s="7"><v>4.4637060000000002</v></c><c r="G12" t="s"><v>184</v></c></row><row r="13" spans="1:12" x14ac:dyDescent="0.25"><c r="A13" t="s"><v>18</v></c><c r="B13" s="7"><v>17.945077000000001</v></c><c r="C13" s="7"><v>10.811173</v></c><c r="D13" s="7"><v>6.0013050000000003</v></c><c r="E13" s="7"><v>3.7508149999999998</v></c><c r="F13" s="7"><v>2.3166799999999999</v></c><c r="G13" t="s"><v>185</v></c></row><row r="14" spans="1:12" x14ac:dyDescent="0.25"><c r="A14" t="s"><v>20</v></c><c r="B14" s="7"><v>23.183192999999999</v></c><c r="C14" s="7"><v>20.132774999999999</v></c><c r="D14" s="7"><v>10.439216</v></c><c r="E14" s="7"><v>6.287255</v></c><c r="F14" s="7"><v>3.5931839999999999</v></c><c r="G14" t="s"><v>186</v></c></row><row r="15" spans="1:12" x14ac:dyDescent="0.25"><c r="A15" t="s"><v>21</v></c><c r="B15" s="7"><v>16.538461000000002</v></c><c r="C15" s="7"><v>14.884615</v></c><c r="D15" s="7"><v>10.080586</v></c><c r="E15" s="7"><v>5.3846150000000002</v></c><c r="F15" s="7"><v>3.230769</v></c><c r="G15" t="s"><v>187</v></c></row><row r="16" spans="1:12" x14ac:dyDescent="0.25"><c r="A16" t="s"><v>22</v></c><c r="B16" s="7"><v>28.605407</v></c><c r="C16" s="7"><v>19.615134999999999</v></c><c r="D16" s="7"><v>10.289189</v></c><c r="E16" s="7"><v>6.2994349999999999</v></c><c r="F16" s="7"><v>3.7326100000000002</v></c><c r="G16" t="s"><v>188</v></c></row><row r="17" spans="1:7" x14ac:dyDescent="0.25"><c r="A17" t="s"><v>23</v></c><c r="B17" s="7"><v>27.391791000000001</v></c><c r="C17" s="7"><v>23.909345999999999</v></c><c r="D17" s="7"><v>14.150361</v></c><c r="E17" s="7"><v>7.7485210000000002</v></c><c r="F17" s="7"><v>4.2334639999999997</v></c><c r="G17" t="s"><v>189</v></c></row><row r="18" spans="1:7" x14ac:dyDescent="0.25"><c r="A18" t="s"><v>25</v></c><c r="B18" s="7"><v>38.666665999999999</v></c><c r="C18" s="7"><v>38.666665999999999</v></c><c r="D18" s="7"><v>27.418184</v></c><c r="E18" s="7"><v>13.449275</v></c><c r="F18" s="7"><v>6.7246379999999997</v></c><c r="G18" t="s"><v>190</v></c></row><row r="19" spans="1:7" x14ac:dyDescent="0.25"><c r="A19" t="s"><v>26</v></c><c r="B19" s="7"><v>27.074999999999999</v></c><c r="C19" s="7"><v>20.079545</v></c><c r="D19" s="7"><v>11.705356</v></c><c r="E19" s="7"><v>6.875</v></c><c r="F19" s="7"><v>3.875</v></c><c r="G19" t="s"><v>191</v></c></row><row r="20" spans="1:7" x14ac:dyDescent="0.25"><c r="A20" t="s"><v>27</v></c><c r="B20" s="7"><v>31.811904999999999</v></c><c r="C20" s="7"><v>21.731090999999999</v></c><c r="D20" s="7"><v>10.691473</v></c><c r="E20" s="7"><v>5.8230339999999998</v></c><c r="F20" s="7"><v>3.2933560000000002</v></c><c r="G20" t="s"><v>192</v></c></row><row r="21" spans="1:7" x14ac:dyDescent="0.25"><c r="A21" t="s"><v>28</v></c><c r="B21" s="7"><v>32.178463000000001</v></c><c r="C21" s="7"><v>23.565037</v></c><c r="D21" s="7"><v>12.637135000000001</v></c><c r="E21" s="7"><v>7.2432369999999997</v></c><c r="F21" s="7"><v>3.7757290000000001</v></c><c r="G21" t="s"><v>193</v></c></row><row r="22" spans="1:7" x14ac:dyDescent="0.25"><c r="A22" t="s"><v>29</v></c><c r="B22" s="7"><v>12.305555999999999</v></c><c r="C22" s="7"><v>7.3833339999999996</v></c><c r="D22" s="7"><v>3.132323</v></c><c r="E22" s="7"><v>2.4611109999999998</v></c><c r="F22" s="7"><v>1.4542930000000001</v></c><c r="G22" t="s"><v>194</v></c></row><row r="23" spans="1:7" x14ac:dyDescent="0.25"><c r="A23" t="s"><v>30</v></c><c r="B23" s="7"><v>21.222221999999999</v></c><c r="C23" s="7"><v>17.280953</v></c><c r="D23" s="7"><v>8.0421049999999994</v></c><c r="E23" s="7"><v>4.8587720000000001</v></c><c r="F23" s="7"><v>2.9320179999999998</v></c><c r="G23" t="s"><v>195</v></c></row><row r="24" spans="1:7" x14ac:dyDescent="0.25"><c r="A24" t="s"><v>63</v></c><c r="B24" s="7"><v>19.875</v></c><c r="C24" s="7"><v>15.9</v></c><c r="D24" s="7"><v>8.1538459999999997</v></c><c r="E24" s="7"><v>4.586538</v></c><c r="F24" s="7"><v>2.5</v></c><c r="G24" t="s"><v>196</v></c></row><row r="25" spans="1:7" x14ac:dyDescent="0.25"><c r="A25" t="s"><v>31</v></c><c r="B25" s="7"><v>15.599999</v></c><c r="C25" s="7"><v>14.114286</v></c><c r="D25" s="7"><v>7.7031049999999999</v></c><c r="E25" s="7"><v>5.3198160000000003</v></c><c r="F25" s="7"><v>3.289228</v></c><c r="G25" t="s"><v>197</v></c></row><row r="26" spans="1:7" x14ac:dyDescent="0.25"><c r="A26" t="s"><v>32</v></c><c r="B26" s="7"><v>43.999999000000003</v></c><c r="C26" s="7"><v>36.666663999999997</v></c><c r="D26" s="7"><v>17.874998999999999</v></c><c r="E26" s="7"><v>10.3125</v></c><c r="F26" s="7"><v>5.3333329999999997</v></c><c r="G26" t="s"><v>198</v></c></row><row r="27" spans="1:7" x14ac:dyDescent="0.25"><c r="A27" t="s"><v>33</v></c><c r="B27" s="7"><v>10.76</v></c><c r="C27" s="7"><v>8.9666669999999993</v></c><c r="D27" s="7"><v>8.7367530000000002</v></c><c r="E27" s="7"><v>5.6394130000000002</v></c><c r="F27" s="7"><v>3.240291</v></c><c r="G27" t="s"><v>199</v></c></row><row r="28" spans="1:7" x14ac:dyDescent="0.25"><c r="A28" t="s"><v>66</v></c><c r="B28" s="7"><v>19.140923000000001</v></c><c r="C28" s="7"><v>11.989140000000001</v></c><c r="D28" s="7"><v>5.7187830000000002</v></c><c r="E28" s="7"><v>3.1562809999999999</v></c><c r="F28" s="7"><v>1.770597</v></c><c r="G28" t="s"><v>200</v></c></row><row r="29" spans="1:7" x14ac:dyDescent="0.25"><c r="A29" t="s"><v>35</v></c><c r="B29" s="7"><v>33.786664999999999</v></c><c r="C29" s="7"><v>23.788571999999998</v></c><c r="D29" s="7"><v>11.664444</v></c><c r="E29" s="7"><v>7.0388890000000002</v></c><c r="F29" s="7"><v>3.7205560000000002</v></c><c r="G29" t="s"><v>201</v></c></row><row r="30" spans="1:7" x14ac:dyDescent="0.25"><c r="A30" t="s"><v>36</v></c><c r="B30" s="7"><v>23.914287000000002</v></c><c r="C30" s="7"><v>15.942857999999999</v></c><c r="D30" s="7"><v>8.266667</v></c><c r="E30" s="7"><v>4.7828569999999999</v></c><c r="F30" s="7"><v>2.8007719999999998</v></c><c r="G30" t="s"><v>202</v></c></row><row r="31" spans="1:7" x14ac:dyDescent="0.25"><c r="A31" t="s"><v>37</v></c><c r="B31" s="7"><v>19.855588000000001</v></c><c r="C31" s="7"><v>13.237059</v></c><c r="D31" s="7"><v>7.2460459999999998</v></c><c r="E31" s="7"><v>3.8522259999999999</v></c><c r="F31" s="7"><v>2.1762570000000001</v></c><c r="G31" t="s"><v>203</v></c></row><row r="32" spans="1:7" x14ac:dyDescent="0.25"><c r="A32" t="s"><v>38</v></c><c r="B32" s="7"><v>34.000000999999997</v></c><c r="C32" s="7"><v>21.76</v></c><c r="D32" s="7"><v>12.030771</v></c><c r="E32" s="7"><v>6.2962959999999999</v></c><c r="F32" s="7"><v>3.5259260000000001</v></c><c r="G32" t="s"><v>204</v></c></row><row r="33" spans="1:7" x14ac:dyDescent="0.25"><c r="A33" t="s"><v>39</v></c><c r="B33" s="7"><v>22.4</v></c><c r="C33" s="7"><v>21.082352</v></c><c r="D33" s="7"><v>16.036363999999999</v></c><c r="E33" s="7"><v>10.319101</v></c><c r="F33" s="7"><v>5.8189950000000001</v></c><c r="G33" t="s"><v>205</v></c></row><row r="34" spans="1:7" x14ac:dyDescent="0.25"><c r="A34" t="s"><v>40</v></c><c r="B34" s="7"><v>16.254546000000001</v></c><c r="C34" s="7"><v>7.5854549999999996</v></c><c r="D34" s="7"><v>4.2571430000000001</v></c><c r="E34" s="7"><v>3.923511</v></c><c r="F34" s="7"><v>2.3876729999999999</v></c><c r="G34" t="s"><v>206</v></c></row><row r="35" spans="1:7" x14ac:dyDescent="0.25"><c r="A35" t="s"><v>41</v></c><c r="B35" s="7"><v>32.700000000000003</v></c><c r="C35" s="7"><v>30.883333</v></c><c r="D35" s="7"><v>18.893332999999998</v></c><c r="E35" s="7"><v>9.3428570000000004</v></c><c r="F35" s="7"><v>4.5627899999999997</v></c><c r="G35" t="s"><v>207</v></c></row><row r="36" spans="1:7" x14ac:dyDescent="0.25"><c r="A36" t="s"><v>42</v></c><c r="B36" s="7"><v>26.444443</v></c><c r="C36" s="7"><v>20.399999000000001</v></c><c r="D36" s="7"><v>15.399998999999999</v></c><c r="E36" s="7"><v>9.52</v></c><c r="F36" s="7"><v>5.3633800000000003</v></c><c r="G36" t="s"><v>208</v></c></row><row r="37" spans="1:7" x14ac:dyDescent="0.25"><c r="A37" t="s"><v>43</v></c><c r="B37" s="7"><v>24.486272</v></c><c r="C37" s="7"><v>15.291428</v></c><c r="D37" s="7"><v>7.1589080000000003</v></c><c r="E37" s="7"><v>4.5817009999999998</v></c><c r="F37" s="7"><v>2.7681110000000002</v></c><c r="G37" t="s"><v>209</v></c></row><row r="38" spans="1:7" x14ac:dyDescent="0.25"><c r="A38" t="s"><v>44</v></c><c r="B38" s="7"><v>27.329408000000001</v></c><c r="C38" s="7"><v>20.794117</v></c><c r="D38" s="7"><v>13.545881</v></c><c r="E38" s="7"><v>7.961176</v></c><c r="F38" s="7"><v>4.4242800000000004</v></c><c r="G38" t="s"><v>210</v></c></row><row r="39" spans="1:7" x14ac:dyDescent="0.25"><c r="A39" t="s"><v>45</v></c><c r="B39" s="7"><v>20.083333</v></c><c r="C39" s="7"><v>14.058332999999999</v></c><c r="D39" s="7"><v>8.7027769999999993</v></c><c r="E39" s="7"><v>5.355556</v></c><c r="F39" s="7"><v>2.8451390000000001</v></c><c r="G39" t="s"><v>211</v></c></row><row r="40" spans="1:7" x14ac:dyDescent="0.25"><c r="A40" t="s"><v>46</v></c><c r="B40" s="7"><v>40.46</v></c><c r="C40" s="7"><v>35.964441999999998</v></c><c r="D40" s="7"><v>17.798261</v></c><c r="E40" s="7"><v>8.7097859999999994</v></c><c r="F40" s="7"><v>4.509474</v></c><c r="G40" t="s"><v>212</v></c></row><row r="41" spans="1:7" x14ac:dyDescent="0.25"><c r="A41" t="s"><v>47</v></c><c r="B41" s="7"><v>15.262499999999999</v></c><c r="C41" s="7"><v>10.68375</v></c><c r="D41" s="7"><v>6.3085000000000004</v></c><c r="E41" s="7"><v>4.0197529999999997</v></c><c r="F41" s="7"><v>2.6128399999999998</v></c><c r="G41" t="s"><v>213</v></c></row></sheetData><pageMargins left="0.7" right="0.7" top="0.75" bottom="0.75" header="0.3" footer="0.3"/></worksheet>
