# Supplementary material for: Rescoring and Linearly Combining: A Highly Effective Consensus Strategy for Virtual Screening Campaigns
Source: Int J Mol Sci. 2019 Apr 26;20(9):2060. doi: 10.3390/ijms20092060 (PMC6540224; doi:10.3390/ijms20092060)
Supplement: Supplementary file 1 [file ijms-20-02060-s001.zip › ijms-462851-supplementary/xl/worksheets/_rels/sheet12.xml.rels]

<?xml version="1.0" encoding="UTF-8" standalone="yes"?>
<Relationships xmlns="http://schemas.openxmlformats.org/package/2006/relationships"><Relationship Id="rId1" Type="http://schemas.openxmlformats.org/officeDocument/2006/relationships/printerSettings" Target="../printerSettings/printerSettings6.bin"/></Relationships>
